# Supplementary material for: Knowledge, attitudes, and practices of public secondary school teachers on Zika Virus Disease: A basis for the development of evidence-based Zika educational materials for schools in the Philippines
Source: PLoS One. 2019 Mar 28;14(3):e0214515. doi: 10.1371/journal.pone.0214515 (PMC6438468; doi:10.1371/journal.pone.0214515)
Supplement: S1 Dataset — (XLSX) [file pone.0214515.s001.xlsx]

## Sheet: Masterlist_2_1.17_Attitude_rean
Code	D.2	D.4	D.5	D.6	D.9	D.10	D.11G6	D.11G7	D.11G8	D.11G9	D.11G10	D.11G11	D.11G12	D.12	D.13	D.14	D.15	D.16	D.17	K1_Heard	K2_When	K3a	K3b	K3c	K3d	K3e	K3f	K3g	K3h	K3i	K3j	K3k	K3l	K3m	K3n	K3o	K3p	K13a	K13b	K13c	K13d	K13e	K13f	K13g	K13h	K13i	K13j	K13k	K13_1
NE69*	1	52	1	3	3	5	0	0	1	0	0	0	0	1	1	1	3	1	4	1	2	0	0	0	0	0	0	0	0	1	0	0	0	0	0	0	0	0	0	0	0	1	0	0	0	0	0	0	0
NE68	1	49	8	1	3	25	0	0	1	0	0	0	0	1	3	1	3	1	1	1	2	0	0	0	0	0	0	0	0	1	1	0	0	0	0	0	0	1	0	0	0	0	0	0	1	0	0	0	0
NE67	1	52	2	1	3	31	0	0	1	0	0	0	0	1	3	1	2	1	1	1	0	0	0	0	0	0	0	0	0	1	0	0	0	0	0	0	0	1	0	0	0	0	0	0	0	0	0	0	0
NE66	2	#NULL!	8	8	3	ND	0	0	0	0	0	0	0	8	8	8	5	1	3	1	1	0	0	0	0	0	0	0	0	1	1	0	0	0	0	0	0	1	0	0	0	0	0	1	0	0	0	0	0
NE65	1	49	1	1	3	16	0	0	1	0	0	0	0	1	1	2	4	1	3	0	0	0	0	0	0	0	0	0	0	1	0	0	0	0	0	0	0	0	0	0	0	0	0	0	0	0	1	0	0
NE64	1	37	1	1	3	4	0	0	1	0	0	0	0	1	1	2	6	2	2	1	2	0	0	0	0	0	0	0	0	1	0	0	0	0	0	0	0	0	0	0	1	0	1	1	0	1	0	0	0
NE63	2	39	1	2	3	4	0	0	1	0	0	0	0	1	1	2	2	1	4	1	2	0	0	0	0	0	0	0	0	1	1	0	0	0	0	0	0	1	0	0	1	1	0	0	0	0	0	0	0
NE62	1	31	1	2	3	9	0	0	1	0	0	0	0	1	1	2	2	8	8	0	0	0	0	0	0	0	0	0	0	1	0	0	0	0	0	0	0	1	0	0	0	0	0	0	0	0	0	0	0
NE61	2	24	1	3	3	ND	0	0	0	1	0	0	0	1	1	2	3	1	2	1	4	0	0	0	0	0	0	0	0	1	0	0	0	0	0	0	0	1	0	0	1	0	0	0	0	0	0	0	0
NE60	8	#NULL!	8	8	8	ND	0	0	0	0	0	0	0	8	8	8	8	8	8	0	0	0	0	0	0	1	0	0	0	1	1	0	0	0	0	0	0	1	0	0	0	0	0	0	0	0	0	0	0
NE59	2	#NULL!	1	2	3	3	0	0	0	0	1	0	0	1	1	2	3	1	1	1	1	1	1	1	1	1	1	1	1	1	1	1	1	1	0	0	0	1	1	1	1	1	1	1	1	1	0	0	0
NE58	1	37	1	2	3	15	0	1	0	0	0	0	0	1	1	2	3	2	3	1	1	0	0	0	0	0	0	0	0	1	0	0	0	0	0	0	0	1	0	0	0	0	0	0	0	0	0	0	0
NE57	2	46	1	3	3	15	0	0	0	0	1	0	0	1	2	2	5	1	2	1	1	0	0	0	0	0	0	0	0	1	0	0	0	0	0	0	0	1	0	0	0	1	0	0	0	0	0	0	0
NE56	1	28	1	1	3	6	0	0	1	1	0	0	0	1	1	3	5	1	2	1	0	0	0	0	0	0	0	0	0	0	1	0	0	0	0	0	0	1	0	0	0	0	0	0	0	0	0	0	0
NE55	1	29	8	3	3	4	0	1	1	0	0	0	0	1	1	3	5	1	1	1	0	0	0	0	0	0	0	0	0	1	0	0	0	0	0	0	0	1	0	0	0	0	1	1	0	0	0	0	0
NE54	1	36	1	2	3	10	0	0	0	0	0	0	0	1	3	3	1	1	1	1	9	0	0	0	0	0	0	0	0	1	0	0	0	0	0	0	0	0	0	0	0	0	0	0	0	0	1	0	0
NE53	1	44	1	3	3	21	0	0	1	0	1	0	0	1	4	3	2	2	1	1	0	0	0	0	0	0	0	0	0	1	1	0	0	0	0	0	0	1	0	0	0	0	0	1	0	1	0	0	0
NE52	1	42	1	2	3	21	0	1	1	0	0	0	0	1	1	3	2	1	1	1	0	0	0	0	0	0	0	0	0	1	1	0	0	0	0	0	0	1	0	0	1	1	1	1	0	0	0	0	0
NE51	2	40	1	2	3	16	0	0	0	0	0	0	0	1	3	3	8	1	2	0	0	0	0	0	0	0	0	0	0	0	1	1	0	0	0	0	0	1	0	0	0	0	0	0	0	0	0	0	0
NE50	1	#NULL!	8	1	3	22	0	0	0	0	0	0	0	1	4	3	4	1	1	1	0	0	0	0	0	0	0	0	0	1	0	0	0	0	0	0	0	0	0	0	0	0	0	0	0	0	0	0	0
NE49	1	33	1	3	3	4	0	0	1	0	1	0	0	1	1	10	2	1	4	1	3	0	0	0	0	0	0	0	0	1	0	1	0	0	0	0	0	1	0	0	0	0	0	0	0	0	0	0	0
NE 48	1	59	1	1	3	8	0	1	0	1	0	0	0	1	3	10	3	1	5	1	3	0	0	0	0	0	0	0	0	1	0	0	0	0	0	0	0	1	0	0	0	0	0	0	0	0	0	0	0
NE47	8	#NULL!	8	8	3	ND	0	0	0	0	0	0	0	8	8	8	8	8	8	0	0	0	0	0	0	0	0	0	0	0	0	0	0	0	0	0	0	1	0	0	0	0	0	0	0	0	0	0	0
NE70	1	38	1	1	3	1	0	1	0	0	0	0	0	1	1	1	2	1	3	2	5	0	0	0	0	0	0	0	0	1	0	0	0	0	0	0	0	0	0	0	0	0	0	0	1	0	0	0	0
NE69	8	#NULL!	8	8	3	ND	0	0	0	0	0	0	0	1	8	8	8	8	8	0	0	0	0	0	0	0	0	0	0	0	0	0	0	0	0	0	0	0	0	0	0	0	0	0	0	0	0	0	0
NE45	2	31	1	3	3	2	0	0	1	0	0	0	0	1	1	6	3	1	3	1	4	1	0	0	0	0	0	0	0	0	0	0	0	0	0	0	0	0	0	0	0	1	0	0	0	1	0	0	0
NE 44	1	35	1	1	3	1	0	0	0	0	1	0	0	1	1	6	2	1	2	1	1	0	0	0	0	0	0	0	0	1	0	0	0	0	0	0	0	1	0	0	0	0	0	0	0	0	0	0	0
NE43	1	30	2	1	3	8	0	1	0	0	0	0	0	1	1	6	3	1	2	1	9	0	0	0	0	0	0	0	0	0	1	0	0	0	0	0	0	1	0	0	0	1	0	0	1	1	0	0	0
NE42	1	55	1	1	3	17	0	1	0	0	0	0	0	1	1	6	2	1	2	1	3	0	0	0	0	0	0	0	0	1	0	0	0	0	0	0	0	1	0	0	0	0	0	0	0	0	0	0	0
NE41	8	41	1	3	3	15	0	0	0	0	0	0	0	1	4	6	3	1	2	2	1	0	0	0	0	0	0	0	0	1	0	0	0	0	0	0	0	0	0	0	0	0	0	0	0	0	1	0	0
NE40	1	47	1	1	3	17	0	1	0	0	0	0	0	1	1	8	2	2	2	1	2	0	0	0	0	0	0	0	0	1	0	0	0	0	0	0	0	1	0	0	0	0	0	0	0	0	0	0	0
NE39	1	42	3	2	3	13	0	0	0	0	0	0	0	1	3	8	3	1	2	1	4	0	1	0	0	0	0	0	0	1	0	0	0	0	0	0	0	1	0	0	0	1	0	1	1	0	0	0	0
NE38	1	28	1	3	3	4	0	0	0	0	1	0	0	1	1	8	2	1	3	1	0	0	0	0	0	0	0	0	0	1	0	0	0	0	0	0	0	1	0	0	0	0	0	1	0	1	0	0	0
NE37	1	41	1	3	3	2	0	1	1	0	0	0	0	1	4	8	5	1	2	1	4	0	0	0	0	1	0	0	0	1	0	1	0	0	0	0	0	1	0	0	0	0	0	0	0	1	0	0	0
NE36	1	38	1	2	3	8	0	0	0	1	0	0	0	1	3	8	2	1	2	1	1	0	0	0	0	0	1	0	0	1	1	0	0	0	0	0	0	1	0	0	0	0	0	0	0	1	0	0	0
NE35	1	58	1	1	3	21	0	0	0	1	0	0	0	1	1	8	3	2	5	1	1	0	0	0	0	0	0	0	0	1	1	0	0	0	0	0	0	1	0	0	0	0	0	0	0	0	1	0	0
NE34	1	34	8	1	3	2	0	0	1	0	0	0	0	1	1	8	2	8	3	1	2	0	0	0	0	0	0	0	0	1	0	0	0	0	0	0	0	1	0	0	0	0	0	0	0	0	0	0	0
NE33*	1	49	1	1	3	20	0	0	0	1	0	0	0	1	1	8	3	2	1	0	3	0	0	0	0	0	0	0	0	1	0	0	0	0	0	0	0	1	0	0	0	0	0	0	0	1	0	0	0
NE32	1	27	1	1	3	ND	0	1	0	0	0	0	0	1	1	4	2	1	1	1	2	0	0	0	0	0	0	0	0	1	0	0	0	0	0	0	0	1	0	0	0	0	0	0	0	0	0	0	0
NE32	1	37	1	3	3	4	0	0	0	1	0	0	0	1	1	4	2	1	1	1	4	0	0	0	0	0	0	0	0	1	0	0	0	0	0	0	0	1	0	0	0	0	0	0	0	0	0	0	0
NE30	2	49	2	1	3	7	0	1	0	0	0	0	0	1	1	4	3	1	1	1	1	0	0	0	0	0	0	0	0	0	1	0	0	0	0	0	0	1	0	0	0	0	0	0	0	0	0	0	0
NE29	1	40	1	1	3	10	0	0	0	1	0	0	0	1	1	4	4	2	1	1	2	0	0	0	0	0	0	0	0	0	1	0	0	0	0	0	0	1	0	0	0	0	0	0	1	1	0	0	0
NE28	1	53	2	2	3	4	0	0	0	0	1	0	0	1	1	4	3	1	1	1	2	1	0	0	0	0	1	0	0	0	0	0	0	0	0	0	0	0	0	0	0	1	0	0	0	0	0	0	0
NE27*	2	48	2	2	3	22	0	0	0	0	1	0	0	1	3	4	6	1	3	1	0	0	0	0	0	0	0	0	0	1	0	0	0	0	0	0	0	1	1	0	0	0	0	0	1	0	0	0	0
NE26	1	34	1	1	3	5	0	0	1	0	0	0	0	1	1	4	2	1	2	1	3	0	0	0	0	0	0	0	0	1	0	0	0	0	0	0	0	1	0	0	1	0	0	0	0	1	0	0	0
NE25	8	44	1	3	3	22	0	0	1	0	0	0	0	1	1	4	3	1	4	1	2	0	0	0	0	0	0	0	0	1	0	0	0	0	0	0	0	0	0	0	0	1	0	0	0	0	0	0	0
NE24	1	42	1	3	3	5	0	1	0	0	0	0	0	1	1	4	8	8	8	1	2	1	0	0	0	0	0	0	0	1	0	0	0	0	0	0	0	0	0	0	0	1	0	0	0	0	0	0	0
NE23	1	49	2	4	3	23	1	1	1	1	1	1	1	1	4	4	6	1	4	1	1	0	0	0	0	0	0	0	0	1	0	0	0	0	0	0	0	1	0	0	0	0	0	0	0	1	0	0	0
NE22	1	46	8	8	3	21	0	0	1	0	0	0	0	1	1	4	8	8	8	1	2	1	0	0	0	0	0	0	0	1	0	0	0	0	0	0	0	0	0	0	0	1	0	0	0	0	0	0	0
NE21	1	36	1	2	3	4	0	0	1	0	0	0	0	1	1	4	1	8	1	1	2	1	0	0	0	0	0	0	0	1	0	0	0	0	0	0	0	0	0	0	0	1	0	0	0	0	0	0	0
NE20	1	29	1	3	3	4	0	0	1	0	0	0	0	1	1	4	3	1	1	1	2	0	0	0	0	0	0	0	0	1	1	1	0	0	0	0	0	1	0	0	0	0	0	0	1	1	0	0	0
NE19	1	31	1	2	3	4	0	0	0	0	1	0	0	1	1	4	1	1	1	1	2	1	0	0	0	0	0	0	0	1	0	0	0	0	0	0	0	0	0	0	0	1	0	0	0	0	0	0	0
NE18	1	27	1	1	3	3	0	1	0	1	0	0	0	1	1	7	2	1	3	1	4	0	0	0	0	0	0	0	0	1	0	0	0	0	0	0	0	1	0	0	0	0	0	0	0	0	0	0	0
NE17	2	47	1	8	3	ND	0	0	0	0	0	0	0	1	1	7	8	1	1	1	4	0	0	0	0	0	0	0	0	1	0	0	0	0	0	0	0	1	0	0	0	0	0	1	0	1	0	0	0
NE16	2	36	1	2	3	6	0	0	0	1	0	0	0	1	1	7	2	1	1	1	2	0	0	0	0	0	0	0	0	1	0	0	0	0	0	0	0	1	0	0	1	0	0	1	0	0	0	0	0
NE15	1	33	1	1	3	9	0	0	1	0	0	0	0	1	1	7	2	1	2	1	0	0	1	0	0	0	0	0	0	1	0	0	0	0	0	0	0	1	0	0	0	0	0	0	1	0	0	0	0
NE14	1	45	1	2	3	7	0	0	1	0	0	0	0	1	1	7	5	1	1	1	2	0	0	0	0	0	0	0	0	0	1	0	0	0	0	0	0	0	0	0	0	0	0	1	1	1	0	0	0
NE13	2	52	1	1	3	32	0	0	0	1	0	0	0	1	4	7	5	1	3	1	2	0	1	0	0	0	0	0	0	1	0	0	0	0	0	0	0	1	0	0	0	0	0	0	0	0	1	0	0
NE12*	8	#NULL!	8	8	8	ND	0	0	0	0	0	0	0	8	8	8	8	8	8	0	0	0	0	0	0	0	0	0	0	0	0	0	0	0	0	0	0	0	0	0	0	0	0	0	0	0	0	0	0
NE46	1	35	2	2	3	10	0	0	1	0	0	0	0	1	1	6	3	1	1	1	1	0	0	0	0	0	0	0	0	1	0	0	0	0	0	0	0	1	0	0	0	0	0	0	0	0	0	0	0
NE45*	8	#NULL!	8	8	8	ND	0	0	0	0	0	0	0	8	8	8	8	8	8	0	0	0	0	0	0	0	0	0	0	0	0	0	0	0	0	0	0	0	0	0	0	0	0	0	0	0	0	0	0
NE3	1	26	1	3	3	2	0	0	1	0	0	0	0	1	1	5	3	1	3	1	2	0	0	0	0	0	0	0	0	1	0	0	0	0	0	0	0	1	0	0	0	0	0	0	0	0	0	0	0
NE2	1	48	8	1	3	21	0	0	0	0	0	0	0	1	4	5	4	1	3	1	2	0	0	0	0	0	0	0	0	1	0	0	0	0	0	0	0	0	0	0	0	0	0	1	0	0	0	0	0
NE1	2	35	1	3	3	8	0	0	0	1	0	0	0	1	1	5	3	2	3	1	4	0	0	0	0	0	0	0	0	1	0	0	0	0	0	0	0	1	0	0	0	0	0	0	0	0	0	0	0
NE4	1	31	2	1	3	4	0	0	0	0	0	0	0	1	1	5	2	1	2	1	2	0	0	0	0	0	0	0	0	1	0	0	0	0	0	0	0	0	0	0	0	0	0	0	0	0	1	0	0
NE11	1	25	1	2	3	3	0	1	0	0	0	0	0	1	1	1	2	1	2	1	4	0	1	0	0	0	0	0	0	1	1	0	0	0	0	0	0	1	0	0	0	0	0	0	0	0	0	0	0
NE10	1	31	1	3	3	6	0	1	0	0	1	0	0	1	1	1	3	1	1	1	2	0	0	0	0	0	0	0	0	1	0	0	0	0	0	0	0	1	0	0	0	0	0	0	0	1	0	0	0
NE9	1	42	2	1	3	22	0	1	0	0	0	0	0	1	3	7	6	1	3	1	4	0	0	0	0	0	0	0	0	1	1	0	0	0	0	0	0	1	0	0	0	0	0	0	0	0	0	0	0
NE8	1	35	2	2	3	8	0	1	0	0	0	0	0	1	3	5	3	1	2	1	1	0	0	0	0	0	0	0	0	1	0	0	0	0	0	0	0	1	0	0	0	0	0	0	0	0	0	0	0
NE7	1	32	3	2	3	4	0	0	0	1	0	0	0	1	3	5	2	1	1	1	3	0	0	0	0	0	0	0	0	1	0	0	0	0	0	0	0	1	0	0	0	0	1	1	0	1	0	0	0
NE6	1	62	1	2	3	41	0	0	0	1	0	0	0	1	2	5	3	1	1	1	9	0	0	0	0	0	0	0	0	1	0	0	0	0	0	0	0	1	0	0	0	0	0	0	0	0	0	0	0
NE5	2	35	1	2	3	8	0	1	0	0	0	0	0	1	2	5	3	2	2	1	1	0	0	0	0	0	0	0	0	1	0	0	0	0	0	0	0	0	0	0	0	0	0	0	0	0	1	0	0
NE3*	8	#NULL!	8	8	3	ND	0	0	0	0	0	0	0	8	8	8	8	8	8	0	0	0	0	0	0	0	0	0	0	0	0	0	0	0	0	0	0	0	0	0	0	0	0	0	0	0	0	0	0
NE1**	2	36	1	1	3	10	0	0	0	0	1	0	0	1	2	5	3	1	2	1	9	0	0	0	0	0	0	0	0	1	0	0	0	0	0	0	0	1	0	0	0	1	0	1	0	1	0	0	#NULL!
NE1.	2	31	1	2	3	9	0	1	0	0	0	0	0	1	2	5	2	1	2	1	5	0	0	0	0	0	0	0	0	1	0	0	0	0	0	0	0	0	0	0	0	0	0	0	0	0	1	0	#NULL!
NE2.	2	37	1	3	3	9	0	0	0	1	0	0	0	1	3	5	3	2	4	1	5	0	0	0	0	0	0	0	0	1	0	0	0	0	0	0	0	0	0	0	0	0	0	0	0	0	1	0	#NULL!
NE3.	1	35	1	1	3	3	0	0	1	0	0	0	0	1	1	5	3	1	1	1	9	0	0	0	0	0	0	0	0	1	0	0	0	0	0	0	0	0	0	0	0	0	0	0	0	0	1	0	#NULL!
SHS1	1	37	1	3	1	13	0	0	0	0	1	0	0	1	2	1	4	1	1	1	4	0	0	0	0	0	0	0	0	1	0	0	0	0	0	0	0	1	0	0	0	0	0	0	0	0	0	0	#NULL!
SHS2	1	37	1	3	1	10	0	0	0	1	0	0	0	1	2	1	3	1	1	1	2	0	0	0	0	0	0	0	0	1	0	0	0	0	0	0	0	1	1	0	1	0	1	1	0	0	0	0	#NULL!
SHS3	1	31	2	1	1	6	0	0	0	0	1	0	0	1	1	1	3	1	2	1	5	0	0	0	0	0	0	0	0	1	0	0	0	0	0	0	0	0	0	0	0	0	0	0	0	0	1	0	#NULL!
SHS4	2	27	1	1	1	0.25	0	1	0	0	0	0	0	1	1	3	2	2	3	1	2	0	1	0	0	1	1	0	1	1	1	1	0	1	0	0	0	1	0	0	0	0	0	0	1	0	0	0	#NULL!
SHS5	1	50	1	1	1	21	0	0	1	0	0	0	0	1	1	2	2	8	2	1	5	0	0	0	0	0	0	0	0	1	0	0	0	0	0	0	0	1	0	0	0	0	0	0	1	0	0	0	#NULL!
SHS6	1	58	2	2	1	37	0	0	0	0	0	0	0	1	4	3	4	1	4	1	2	0	0	0	0	0	0	0	0	1	1	0	0	0	0	0	0	1	1	0	0	0	0	0	1	0	0	0	#NULL!
SHS7	8	52	1	1	1	26	0	1	0	0	0	0	0	1	2	3	3	8	2	1	2	0	0	0	0	0	0	0	0	1	0	0	0	0	0	0	0	1	0	0	0	0	0	0	0	0	0	0	#NULL!
SHS8	1	34	1	1	1	4	0	0	0	0	1	0	0	1	1	3	3	1	1	1	4	0	0	0	0	0	0	0	0	1	0	0	0	0	0	0	0	1	0	0	0	0	0	0	0	0	0	0	#NULL!
SHS9	1	44	1	1	1	20	0	0	0	0	1	0	0	1	2	3	6	8	1	1	1	1	1	0	0	0	0	0	0	1	0	0	0	0	0	0	0	1	0	0	0	0	0	0	0	1	0	0	#NULL!
SHS10	1	52	1	1	1	47	0	0	1	0	0	0	0	1	1	3	5	1	4	1	2	0	0	0	0	0	0	0	0	0	0	1	0	1	0	0	0	1	0	0	1	1	0	0	0	0	0	0	#NULL!
SHS11	1	63	2	1	1	42	0	0	0	0	0	0	0	1	4	5	4	1	2	1	2	0	0	0	0	0	0	0	0	1	0	0	0	0	0	0	0	1	0	0	0	0	0	0	0	0	0	0	#NULL!
SHS12	1	37	1	1	1	3	0	0	1	0	0	0	0	1	1	5	4	1	3	1	2	0	0	0	0	0	0	0	0	1	0	0	0	0	0	0	0	0	0	0	0	0	0	0	0	0	1	0	#NULL!
SHS13	1	52	1	1	1	4	0	0	0	0	0	0	0	1	1	4	2	1	4	1	9	0	0	0	0	0	0	0	0	0	0	0	0	0	0	0	0	0	0	0	0	0	0	0	1	0	0	0	#NULL!
SHS14	1	30	1	4	1	3	0	0	0	1	0	0	0	1	1	1	2	1	2	1	2	0	0	0	0	0	0	0	0	1	0	0	0	0	0	0	0	1	0	0	0	0	0	0	0	1	0	0	#NULL!
SHS15	1	27	1	1	1	4	0	1	0	0	0	0	0	1	1	1	3	1	1	1	4	0	0	0	0	0	0	0	0	0	1	0	0	0	0	0	0	1	0	0	1	0	0	0	0	0	0	0	#NULL!
SHS16	8	39	8	2	1	4	0	0	0	0	0	0	0	1	1	1	3	1	3	1	1	0	0	0	0	0	0	0	0	1	0	0	0	0	0	0	0	0	0	0	0	0	0	0	0	0	1	0	#NULL!
SHS17	8	58	1	3	1	35	0	0	1	0	0	0	0	1	4	1	6	1	1	1	1	0	1	0	0	0	0	0	0	1	1	0	0	0	0	0	#NULL!	1	0	0	0	0	0	1	0	0	0	0	#NULL!
SHS18	1	26	1	1	1	4	0	1	0	0	0	0	0	1	1	1	2	1	2	1	1	0	0	0	0	1	0	0	0	1	1	0	0	0	0	0	#NULL!	0	0	1	0	1	0	0	1	0	0	0	#NULL!
SHS19	1	30	1	3	1	3	0	0	1	0	0	0	0	1	1	1	3	1	2	1	5	0	0	0	0	0	0	0	0	1	1	0	0	0	0	0	#NULL!	1	0	0	0	0	0	0	0	0	0	0	#NULL!
SHS20	1	36	2	1	1	10	0	0	0	0	1	0	0	1	3	1	2	1	1	1	1	0	0	0	0	0	0	0	0	1	0	0	0	0	0	0	#NULL!	1	0	0	0	0	0	0	0	0	0	0	#NULL!
SHS21	1	37	1	1	1	5	0	0	1	0	0	0	0	1	1	1	3	1	5	1	4	0	0	0	0	0	0	0	0	1	0	0	0	0	0	0	#NULL!	1	0	0	0	0	0	0	1	1	0	0	#NULL!
SHS22	1	39	1	1	1	10	0	0	1	0	0	0	0	1	1	1	4	1	1	1	2	0	0	0	0	0	0	0	0	1	0	0	0	0	0	0	#NULL!	1	0	0	0	0	0	0	0	0	0	0	#NULL!
SHS23	1	30	2	1	1	8	0	1	0	1	0	0	0	1	1	1	5	1	2	1	3	0	0	0	0	0	0	0	0	1	1	0	0	0	0	0	#NULL!	1	0	0	0	0	0	0	0	1	0	0	#NULL!
SHS25	1	39	1	1	1	4	0	1	0	0	0	0	0	1	1	4	3	1	1	1	9	0	0	0	0	0	0	0	0	1	0	0	0	0	0	0	#NULL!	1	1	0	0	0	0	0	0	0	0	0	#NULL!
SHS26	2	60	8	1	1	ND	0	1	0	0	0	0	0	1	1	4	8	1	5	1	2	0	0	0	0	1	0	0	0	0	0	0	0	0	0	0	0	0	0	0	0	0	0	0	0	1	0	0	0
SHS27	1	44	2	1	1	4	0	1	0	0	0	0	0	1	1	4	3	1	1	2	2	0	0	0	0	0	0	0	0	1	0	0	0	0	0	0	#NULL!	0	0	0	0	0	0	0	0	0	1	0	#NULL!
SHS28	1	61	1	1	1	26	0	0	0	1	0	0	0	1	2	4	2	8	3	1	9	0	0	0	0	0	0	0	0	1	0	0	0	0	0	0	#NULL!	0	0	0	0	1	0	0	1	0	0	0	#NULL!
SHS29	1	38	1	1	1	3	0	0	0	1	0	0	0	1	8	4	2	8	3	1	1	0	0	0	0	0	0	0	0	1	0	0	0	0	0	0	#NULL!	1	0	0	0	0	0	0	0	1	0	0	#NULL!
SHS30	1	34	1	1	1	5	0	0	0	1	0	0	0	1	1	4	3	1	2	1	2	0	0	0	0	0	0	0	0	0	1	0	0	0	0	0	#NULL!	1	0	0	0	0	0	0	0	0	0	0	#NULL!
SHS31	1	51	1	1	1	21	0	0	0	0	0	0	0	1	1	4	3	1	1	1	4	0	0	0	0	0	0	0	0	1	1	0	0	0	0	0	#NULL!	0	0	0	0	1	0	0	0	0	0	0	#NULL!
SHS32	1	24	1	1	1	4	0	0	0	0	1	0	0	1	1	4	8	2	1	1	5	0	0	0	0	1	0	0	0	0	0	0	0	0	0	0	#NULL!	1	0	0	0	0	0	0	0	0	0	0	#NULL!
SHS33	2	62	1	3	1	33	0	0	0	0	0	0	0	1	2	4	3	1	1	1	5	0	0	0	0	0	0	0	0	1	0	0	0	0	0	0	#NULL!	1	0	0	0	0	0	0	0	1	0	0	#NULL!
SHS34	1	52	1	1	1	26	0	0	0	0	1	0	0	1	3	4	4	8	1	1	5	0	0	0	0	0	0	0	0	1	0	0	0	0	0	0	#NULL!	1	0	0	0	0	1	0	0	0	0	0	#NULL!
SHS35	1	33	8	1	1	10	0	0	1	0	0	0	0	1	2	4	3	8	2	1	4	0	0	0	0	0	0	0	0	1	0	0	0	0	0	0	#NULL!	1	0	0	1	0	1	1	0	1	0	0	#NULL!
SHS36	1	26	1	3	1	5	0	0	1	0	0	0	0	1	1	3	3	1	2	1	4	0	0	0	0	0	0	0	0	1	1	0	0	0	0	0	#NULL!	1	0	0	0	0	0	0	0	0	0	0	#NULL!
SHS37	2	27	1	1	1	12	0	1	0	0	0	0	0	1	1	2	4	1	2	1	0	0	0	0	0	0	0	0	0	1	1	0	0	0	0	0	#NULL!	1	0	0	0	0	0	1	0	1	0	0	#NULL!
SHS38	1	#NULL!	1	1	1	35	0	0	1	0	0	0	0	1	2	2	8	2	2	1	5	0	0	0	0	1	0	0	0	1	0	0	0	0	0	0	#NULL!	1	0	0	0	0	0	1	0	1	0	0	#NULL!
SHS39	8	30	1	4	1	7	0	1	0	0	0	0	0	1	1	2	5	2	2	1	5	0	1	0	0	0	0	0	0	0	0	0	0	0	0	0	#NULL!	1	0	0	0	0	0	1	0	1	0	0	#NULL!
SHS40	1	30	1	1	1	4	0	1	0	0	0	0	0	1	1	2	3	2	2	1	5	0	0	0	0	1	0	0	0	1	0	0	0	0	0	0	#NULL!	1	0	0	0	0	0	1	0	1	0	0	#NULL!
SHS41	1	41	2	1	1	11	0	0	0	1	0	0	0	1	1	7	3	1	2	1	2	0	0	0	0	0	0	0	0	1	0	0	0	0	0	0	#NULL!	0	0	0	0	0	0	0	0	0	0	0	#NULL!
SHS42	1	39	2	1	1	15	0	0	0	0	1	0	0	1	1	7	2	1	2	1	4	0	1	0	0	0	0	0	0	0	0	0	0	0	0	0	#NULL!	0	0	0	0	0	0	0	0	1	0	0	#NULL!
SHS43	1	39	1	1	1	6	0	0	1	0	0	0	0	1	1	7	3	1	2	1	4	0	0	0	0	0	0	0	0	1	0	0	0	0	0	0	#NULL!	1	0	0	0	0	0	0	0	0	0	0	#NULL!
SHS44	2	47	1	1	1	1	0	0	1	0	0	0	0	1	1	7	3	1	2	1	4	0	0	0	0	0	0	0	0	1	0	0	0	0	0	0	#NULL!	1	0	0	0	0	0	0	0	0	0	0	#NULL!
SHS45	1	#NULL!	2	1	1	6	0	0	0	1	0	0	0	1	1	7	2	1	2	1	2	0	0	0	0	0	0	0	0	1	0	0	0	0	0	0	#NULL!	1	0	0	0	0	0	0	0	0	0	0	#NULL!
SHS46	2	40	2	3	1	3.75	0	0	0	1	0	0	0	1	1	7	3	1	2	0	4	0	0	0	0	0	0	0	0	1	0	0	0	0	0	0	0	1	1	0	0	0	0	1	1	1	0	0	0
SHS47	1	33	1	1	1	4	0	1	0	0	0	0	0	1	1	6	4	8	5	1	2	0	0	0	0	0	0	0	0	0	0	0	0	0	0	0	#NULL!	1	0	0	0	0	0	0	0	0	0	0	#NULL!
SHS48	1	37	1	1	1	10	0	0	1	0	0	0	0	1	1	6	3	1	2	1	2	0	0	0	0	1	0	0	0	1	1	0	0	0	0	0	#NULL!	1	0	0	0	0	0	1	0	1	0	0	#NULL!
SHS49	1	43	1	1	1	13	0	1	1	0	0	0	0	1	1	6	6	1	2	1	2	0	0	0	0	1	0	0	0	1	1	0	0	0	0	0	#NULL!	1	0	0	1	0	0	0	0	1	0	0	#NULL!
SHS50	1	32	2	1	1	5	0	0	1	0	0	0	0	1	1	6	3	1	5	1	2	0	0	0	0	0	0	0	0	1	0	0	0	0	0	0	#NULL!	1	0	0	0	0	0	0	0	0	0	0	#NULL!
SHS51	1	35	2	1	1	4	0	1	0	0	0	0	0	1	1	6	2	1	1	1	9	0	0	0	0	0	0	0	0	1	1	0	0	0	0	0	#NULL!	1	1	0	0	0	1	0	0	1	0	0	#NULL!
SHS52	2	49	2	1	1	22	0	0	0	0	1	0	0	1	1	6	3	2	4	1	1	0	0	0	0	0	0	0	0	1	0	0	0	0	0	0	#NULL!	1	0	0	0	0	0	0	0	0	0	0	#NULL!
SHS53	1	45	1	2	1	10.583	0	0	1	0	0	0	0	1	1	6	2	1	2	1	4	0	0	0	0	0	0	0	0	1	0	0	0	0	0	0	#NULL!	1	0	0	0	0	0	0	0	0	0	0	#NULL!
SHS54	2	35	1	1	1	9	0	1	0	0	0	0	0	1	1	6	3	1	1	1	4	0	0	0	0	0	0	0	0	1	0	0	0	0	0	0	#NULL!	1	0	0	0	0	0	0	0	0	0	0	#NULL!
SHS55	1	30	8	1	1	3	0	0	0	0	1	0	0	1	1	6	5	1	3	1	0	0	0	0	0	0	0	0	0	1	1	0	0	0	0	0	#NULL!	1	0	0	0	1	0	0	0	0	0	0	#NULL!
SHS56	1	56	1	1	1	34	0	0	0	0	1	0	0	1	2	6	6	2	1	1	2	1	1	0	0	0	0	0	0	1	1	0	0	0	0	0	#NULL!	1	1	0	0	0	0	1	1	0	0	0	#NULL!
SHS57	1	27	2	1	1	0.167	0	0	0	1	0	0	0	1	1	6	3	1	4	1	4	0	0	0	0	0	0	0	0	1	0	0	0	0	0	0	#NULL!	1	0	0	0	0	0	0	0	0	0	0	#NULL!
SHS58	1	33	2	1	1	12	0	0	0	1	0	0	0	1	2	1	3	1	2	1	5	0	0	0	0	0	0	0	0	1	0	0	0	0	0	0	#NULL!	1	0	0	0	1	0	0	1	1	0	0	#NULL!
TS01	1	50	2	3	2	23	0	0	1	0	0	0	0	1	1	2	3	1	1	1	3	0	0	0	0	0	0	0	0	0	1	0	0	0	0	0	0	0	0	0	0	0	0	0	0	0	1	0	0
TS02	1	29	1	1	2	4	0	0	0	1	0	0	0	1	1	2	5	1	1	1	2	0	0	0	0	0	0	0	0	1	0	0	0	0	0	0	0	1	0	0	0	0	0	0	1	0	0	0	0
TS03	1	46	1	1	2	15	0	0	0	1	0	0	0	1	3	2	8	1	1	1	4	0	0	0	0	0	0	0	0	1	1	0	0	0	0	0	0	1	0	0	0	0	0	0	0	0	0	0	0
TS04	2	52	2	3	2	9	0	0	0	1	0	0	0	1	1	2	2	1	4	1	1	0	0	0	0	0	0	0	0	1	0	1	0	0	0	0	0	1	1	0	0	0	0	0	1	1	0	0	0
TS05	1	28	1	3	2	4	0	0	0	1	0	0	0	1	1	2	8	1	2	1	9	0	0	0	0	0	0	0	0	1	0	0	0	0	0	0	0	1	0	0	0	0	0	0	0	0	0	0	0
TS06	8	#NULL!	8	8	2	ND	0	0	0	0	0	0	0	1	8	8	8	8	8	1	2	0	0	0	0	0	0	0	0	1	0	0	0	0	0	0	0	0	0	0	0	0	0	0	0	0	0	1	0
0	2	31	2	1	2	7	0	0	1	0	0	0	0	1	2	1	3	1	4	1	2	0	0	0	0	0	0	0	0	0	1	0	0	0	0	0	0	1	0	0	0	0	0	0	0	0	0	0	0
TS08	2	34	1	1	2	12	0	0	0	0	1	0	0	1	3	1	3	1	1	1	1	0	0	0	0	0	0	0	0	1	0	0	0	0	0	0	0	0	0	0	0	0	0	0	0	0	1	0	0
TS09	8	25	1	1	2	1	0	0	0	1	0	0	0	1	1	1	2	1	3	1	9	0	0	0	0	0	0	0	0	1	0	0	0	0	0	0	0	0	0	0	0	0	0	0	0	0	1	0	0
TS10*	2	39	1	4	2	6	0	0	0	1	0	0	0	1	3	2	2	1	4	1	3	0	0	0	0	0	0	0	0	1	0	0	0	0	0	0	0	0	0	0	0	0	0	0	1	0	0	0	0
TS11	1	53	1	3	2	4	0	0	1	0	0	0	0	1	1	6	2	1	2	1	2	0	0	0	0	0	0	0	0	1	0	0	0	0	0	0	0	1	0	0	0	0	0	0	0	0	0	0	0
TS12	8	58	1	1	2	17	0	0	0	1	0	0	0	1	1	4	5	1	1	1	4	0	0	0	0	0	0	0	0	1	0	0	0	0	0	0	0	1	0	0	1	0	0	1	0	1	0	0	0
TS13*	2	#NULL!	8	1	2	ND	0	0	1	0	0	0	0	1	1	4	8	1	1	1	0	0	0	0	0	0	0	0	0	1	0	0	0	0	0	0	0	0	0	0	0	0	0	0	0	0	0	0	0
TS14	2	40	1	1	2	5	0	0	1	0	0	0	0	1	1	4	2	1	2	1	2	0	0	0	0	0	0	0	0	1	0	0	0	0	0	0	0	1	0	0	0	0	0	0	0	0	0	0	0
TS15	2	30	1	4	2	5	0	0	0	1	0	0	0	1	1	4	8	8	1	1	2	0	0	0	0	0	0	0	0	0	0	0	0	1	0	0	0	1	0	0	0	0	0	0	0	0	0	0	0
TS16	1	40	8	1	2	ND	0	0	0	1	0	0	0	1	8	8	8	8	8	1	2	0	0	0	0	0	0	0	0	1	0	0	0	0	0	0	0	0	0	0	0	0	0	0	1	0	0	0	0
TS17	1	32	8	1	2	3	0	0	0	1	0	0	0	1	1	4	5	1	1	1	2	1	0	0	0	0	0	0	0	1	1	0	0	0	0	0	0	1	0	0	0	1	0	0	0	0	0	0	0
TS18	2	36	1	1	2	1	0	1	0	0	0	0	0	1	1	6	3	1	2	1	9	0	0	0	0	0	0	0	0	1	0	0	0	0	0	0	0	0	0	0	0	0	0	0	0	1	0	0	0
TS19	2	22	1	1	2	0.16666666666666666	0	1	0	0	0	0	0	1	1	6	3	1	1	1	9	0	0	0	0	0	0	0	0	1	0	0	0	0	0	0	0	0	0	0	0	0	0	0	0	0	1	0	0
TS20	1	31	1	1	2	4	0	0	0	0	1	0	0	1	1	6	3	1	2	1	4	1	0	0	0	1	0	0	0	0	0	1	0	0	0	0	0	1	0	0	0	0	0	0	0	0	0	0	0
TS21	1	22	1	1	2	0.58333333333333337	0	1	0	0	0	0	0	1	1	6	3	1	1	1	3	0	0	0	0	0	0	0	0	1	0	0	0	0	0	0	0	0	0	0	0	0	0	0	1	0	0	0	0
TS22	1	40	1	1	2	10	0	0	1	0	0	0	0	1	1	6	4	1	2	1	3	0	0	0	0	1	0	0	0	1	1	0	0	0	0	0	0	1	0	0	1	0	0	0	0	1	0	0	0
TS23	1	41	1	3	2	21	0	0	1	0	0	0	0	1	4	6	4	1	3	1	2	0	0	0	0	0	0	0	0	1	0	0	0	0	0	0	0	1	0	0	0	0	0	0	0	0	0	0	0
TS24	1	41	1	1	2	10	0	0	0	0	1	0	0	1	3	6	2	8	1	1	4	0	0	0	0	0	0	0	0	1	0	0	0	0	0	0	0	1	0	0	0	0	0	1	0	1	0	0	0
TS25	1	30	1	1	2	4	0	1	0	0	0	0	0	1	1	6	3	1	3	1	4	0	0	0	0	0	0	0	0	1	0	0	0	0	0	0	0	1	0	0	0	0	0	0	0	0	0	0	0
TS26	1	38	1	1	2	10	0	1	0	0	0	0	0	1	1	4	2	1	3	1	1	0	0	1	0	0	0	0	0	0	0	0	0	0	0	0	0	0	0	0	1	0	0	1	0	1	0	0	0
TS27	1	39	1	3	2	4	0	1	0	0	0	0	0	1	1	4	2	1	4	1	1	0	0	0	0	0	0	0	0	1	0	0	0	0	0	0	0	1	0	0	1	0	0	1	0	0	0	0	0
TS28	1	54	1	3	2	11	0	0	1	0	0	0	0	1	1	4	5	1	1	1	2	0	0	0	0	0	0	0	0	1	0	0	0	0	0	0	0	1	0	0	1	1	0	0	1	0	0	0	0
TS29	2	34	1	1	2	11	0	1	0	0	0	0	0	1	1	4	2	1	1	1	2	0	0	0	0	0	0	0	0	0	0	0	0	0	0	0	0	1	0	0	0	0	0	0	0	1	0	0	0
TS30	1	46	1	3	2	3	0	0	0	0	1	0	0	1	1	4	2	1	2	1	1	0	0	0	0	0	0	0	0	1	0	0	0	0	0	0	0	1	0	0	0	0	0	1	0	1	0	0	0
TS31	1	35	1	3	2	0.5	0	0	0	0	1	0	0	1	1	4	2	1	2	1	3	0	0	0	0	0	0	0	0	1	0	0	0	0	0	0	0	1	0	0	0	0	0	0	0	0	0	0	0
TS32	2	53	1	1	2	3	0	0	0	0	1	0	0	1	1	4	2	1	2	1	2	0	0	0	0	0	0	0	0	1	0	0	0	0	0	0	0	1	0	0	0	0	0	0	0	0	0	0	0
TS33	1	26	1	4	2	5	0	1	0	0	0	0	0	1	1	4	3	8	1	1	3	0	0	0	0	0	0	0	0	0	0	0	0	0	0	1	#NULL!	1	0	0	0	0	0	0	0	0	0	0	0
TS34	1	25	1	1	2	4	0	1	0	0	0	0	0	1	1	2	3	1	2	1	1	0	0	0	0	0	0	0	0	1	0	0	0	0	0	0	0	0	0	0	0	0	0	0	0	0	1	0	0
TS35	1	38	1	1	2	1	0	1	0	0	0	0	0	1	1	2	5	1	3	1	1	0	1	0	0	0	0	0	0	0	0	0	0	0	0	0	0	0	0	0	0	0	0	0	0	0	1	0	0
I1	2	57	3	1	4	30	0	1	0	0	0	0	0	1	4	5	4	1	2	1	5	0	0	0	0	0	0	0	0	1	0	0	0	0	0	0	#NULL!	1	0	1	0	0	0	0	0	1	0	0	#NULL!
I2	2	56	2	1	4	23	0	0	0	0	0	0	0	1	4	8	4	1	2	1	5	0	0	0	0	0	0	0	0	1	0	0	0	0	0	0	#NULL!	1	0	0	0	0	0	0	0	0	0	0	#NULL!
I3	1	25	1	1	4	0.25	0	0	0	0	0	0	0	1	1	5	2	1	1	1	5	0	0	0	0	0	0	0	0	1	1	0	0	0	0	0	#NULL!	1	0	0	0	0	0	0	0	0	0	0	#NULL!
I4	1	24	1	1	4	0.75	0	0	0	1	1	0	0	1	1	5	2	1	1	1	2	0	0	0	0	0	0	0	0	1	0	0	0	0	0	0	#NULL!	1	0	0	0	0	0	0	0	1	0	0	#NULL!
I5	1	41	3	1	4	8	0	0	0	1	0	0	0	1	3	5	3	1	2	1	5	0	0	0	0	0	0	0	0	1	0	0	0	0	0	0	#NULL!	1	0	0	1	0	0	1	0	0	0	0	#NULL!
I6	1	39	1	1	4	7	0	0	0	0	1	0	0	1	1	5	2	1	1	1	5	0	0	0	0	0	0	0	0	1	0	0	0	0	0	0	#NULL!	1	0	0	0	0	0	1	0	0	0	0	#NULL!
I7	1	27	1	1	4	0.66666666666666663	0	0	1	0	0	0	0	1	1	5	2	1	2	2	9	0	0	0	0	0	0	0	0	0	0	0	0	0	1	0	#NULL!	1	0	0	0	0	0	0	0	0	1	0	#NULL!
I8	2	44	1	1	4	14	0	0	0	1	0	0	0	1	2	5	2	2	2	1	2	0	1	0	0	0	0	0	0	1	1	1	0	0	0	0	#NULL!	1	0	0	0	1	0	0	1	0	0	0	#NULL!
I9	2	47	2	1	4	10	0	1	0	0	0	0	0	1	2	5	3	1	4	1	5	0	0	0	0	0	1	0	0	1	1	0	0	0	0	0	#NULL!	1	0	0	0	1	0	0	1	1	0	0	#NULL!
I10	1	50	2	1	4	9	0	0	1	0	0	0	0	1	1	5	5	1	1	1	2	0	0	0	0	0	0	0	0	1	0	0	0	0	0	0	#NULL!	1	0	0	1	1	0	0	0	1	0	0	#NULL!
I11	1	43	2	3	4	5	0	0	0	1	0	0	0	1	1	4	2	1	2	1	5	0	0	0	0	0	0	0	0	0	1	1	0	0	0	0	#NULL!	1	0	0	0	0	0	0	0	0	0	0	#NULL!
I12	1	46	1	1	4	17	0	0	0	0	1	0	0	1	4	4	6	1	1	1	2	0	0	0	0	0	0	0	0	1	0	0	0	0	0	0	#NULL!	1	0	0	0	0	0	0	0	0	0	0	#NULL!
I13	1	33	1	3	4	9	0	1	0	0	0	0	1	1	1	4	4	1	2	1	1	0	0	0	0	0	0	0	0	1	0	0	0	0	0	0	#NULL!	1	0	0	0	0	0	0	0	0	0	0	#NULL!
I14	2	41	1	1	4	20	0	1	0	0	0	0	0	1	2	4	2	1	4	1	5	0	0	0	0	0	0	0	0	1	0	0	0	0	0	0	#NULL!	0	0	0	0	0	0	0	0	0	1	0	#NULL!
I15	1	59	2	1	4	30	0	0	0	0	0	0	0	1	4	4	6	1	1	1	2	0	0	0	0	0	0	0	0	1	0	0	0	0	0	0	#NULL!	1	0	0	0	0	0	0	0	0	0	0	#NULL!
I16	1	42	2	1	4	17	0	1	0	0	0	0	0	1	2	4	3	1	1	1	9	0	0	0	0	0	0	0	0	1	0	0	0	0	0	0	#NULL!	0	1	0	0	0	0	0	0	0	0	0	#NULL!
I17	1	40	1	1	4	4	0	0	0	0	1	0	0	1	1	4	3	1	1	1	2	0	0	0	0	0	0	0	0	0	1	0	0	0	0	0	#NULL!	1	0	0	0	0	0	0	0	0	0	0	#NULL!
I18	2	50	1	1	4	1	0	0	1	0	0	0	0	1	1	4	2	1	4	1	2	0	0	0	0	0	0	0	0	1	0	0	0	0	0	0	#NULL!	1	0	0	0	0	0	0	0	0	0	0	#NULL!
I19	2	34	2	2	4	4	0	0	0	1	0	0	0	1	1	4	3	2	5	1	2	0	0	0	0	0	0	0	0	1	0	0	0	0	0	0	#NULL!	1	0	0	0	0	0	0	0	0	0	0	#NULL!
I20	2	36	2	1	4	14	0	0	0	1	0	0	1	1	2	5	3	1	1	1	4	0	0	0	0	0	0	0	0	1	1	0	0	0	0	0	#NULL!	1	0	0	0	0	0	0	0	0	0	0	#NULL!
I21	2	42	1	2	4	17	0	0	1	0	0	0	0	1	2	3	3	1	1	1	1	0	0	0	0	0	0	0	0	1	0	0	0	0	0	0	#NULL!	1	0	0	0	0	0	0	0	1	0	0	#NULL!
I22	1	60	1	2	4	35	0	0	1	0	0	0	0	1	2	3	2	1	2	1	4	0	0	0	0	0	1	0	0	1	0	0	0	0	0	0	#NULL!	1	0	0	0	0	0	1	0	1	0	0	#NULL!
I23	2	53	1	1	4	26	0	0	0	0	1	1	0	1	3	3	2	1	4	1	1	0	0	0	0	1	0	0	0	1	0	0	0	0	0	0	#NULL!	1	0	0	0	0	0	0	0	0	1	0	#NULL!
i24	1	47	1	1	4	24	0	0	1	0	0	0	0	1	2	6	4	1	1	1	5	0	0	0	0	0	0	0	0	1	0	0	0	0	0	0	#NULL!	1	0	0	0	0	0	0	0	0	0	0	#NULL!
I25	2	50	2	2	4	1	0	0	0	0	0	0	0	1	4	5	4	1	3	1	2	0	0	0	0	0	0	0	0	1	1	0	0	0	0	0	#NULL!	1	0	0	0	1	0	1	0	0	0	0	#NULL!
I26	2	43	1	1	4	13	0	0	1	0	0	0	0	1	1	2	2	1	1	1	3	0	0	0	0	1	0	0	0	1	1	1	0	0	0	0	#NULL!	1	0	0	1	0	0	1	0	1	0	0	#NULL!
I27	1	37	1	1	4	5	0	0	0	0	1	0	0	1	1	2	3	1	1	1	1	0	0	0	0	0	0	0	0	1	0	0	0	0	0	0	#NULL!	1	0	0	0	0	0	0	0	0	0	0	#NULL!
I27	2	32	2	1	4	7	0	0	0	0	0	0	0	1	4	7	4	1	2	1	2	0	0	0	0	0	0	0	0	1	0	0	0	0	0	0	#NULL!	1	0	0	0	1	0	0	0	0	0	0	#NULL!
I28	1	37	1	1	4	ND	0	1	1	1	0	0	0	1	1	7	1	1	3	2	5	0	0	0	0	0	0	0	0	0	0	0	0	0	1	0	#NULL!	0	0	0	0	0	0	0	0	0	1	0	#NULL!
I29	1	49	2	2	4	17	0	0	0	0	1	0	0	1	2	7	3	1	1	1	4	0	0	0	0	0	0	0	0	1	0	0	0	0	0	0	#NULL!	1	0	0	0	0	0	0	0	0	0	0	#NULL!
I30	1	51	2	1	4	28	0	0	1	0	0	0	0	1	3	7	5	2	1	1	4	0	0	0	0	0	0	0	0	1	0	0	0	0	0	0	#NULL!	1	0	0	0	0	0	0	0	0	0	0	#NULL!
I31	1	32	1	3	4	0.25	0	1	1	0	0	0	0	1	1	7	3	1	1	1	2	0	0	0	0	0	0	0	0	1	0	0	0	0	0	0	#NULL!	0	0	0	0	0	0	0	0	0	1	0	#NULL!
I32	1	45	1	1	4	4	0	0	0	0	1	0	0	1	1	7	3	1	2	1	5	0	0	0	0	0	0	0	0	1	0	0	0	0	0	0	#NULL!	1	0	0	0	0	0	1	0	1	0	0	#NULL!
I33	1	29	1	1	4	4	0	0	0	1	1	0	0	1	1	2	2	1	2	1	4	0	0	0	0	0	0	0	0	1	0	0	0	0	0	0	#NULL!	1	0	0	0	0	0	0	0	0	0	0	#NULL!
I34	1	25	1	2	4	0.67	0	0	0	1	0	0	0	1	1	2	3	1	1	1	5	0	0	0	0	1	0	0	0	1	0	1	1	1	0	0	#NULL!	1	0	0	0	0	0	0	0	0	0	0	#NULL!
I35	2	44	1	1	4	23	0	0	0	1	0	0	0	1	1	2	4	1	1	1	5	0	0	0	0	0	0	0	0	1	0	0	0	0	0	0	#NULL!	1	0	0	0	0	0	0	0	0	0	0	#NULL!
I36	2	60	1	1	4	35	0	0	0	0	1	0	0	1	2	2	3	1	5	1	5	0	0	0	0	1	0	0	0	1	1	0	0	0	0	0	#NULL!	1	1	0	0	0	0	0	0	0	0	0	#NULL!
I37	2	42	2	1	4	15	0	0	0	1	0	0	0	1	4	1	5	1	2	1	2	0	0	0	0	0	0	0	0	1	0	0	0	0	0	0	#NULL!	1	0	0	0	0	0	0	1	0	0	0	#NULL!
I38	1	35	1	3	4	12	0	1	0	0	0	0	0	1	1	1	2	1	1	1	5	0	0	0	0	0	0	0	0	1	0	0	0	0	0	0	#NULL!	1	0	0	1	0	0	0	0	0	0	0	#NULL!
I39	1	24	1	1	4	0.08333333333333333	0	0	0	0	1	0	0	1	1	1	2	1	4	1	4	0	0	0	0	0	0	0	0	1	1	0	1	0	0	0	#NULL!	1	0	0	1	0	0	1	0	1	0	0	#NULL!
I40	2	35	1	1	4	3	0	0	0	0	1	1	0	1	1	1	2	1	2	1	5	0	1	0	0	0	0	0	0	0	1	1	0	0	0	0	#NULL!	1	0	0	0	0	0	0	0	0	0	0	#NULL!
I41	2	47	2	1	4	26	0	0	0	0	0	0	0	1	4	1	3	1	2	1	2	0	0	0	0	1	0	0	0	1	1	0	1	1	0	0	#NULL!	1	0	0	1	0	0	0	0	1	0	0	#NULL!
I42	2	27	1	1	4	27	0	1	0	0	0	0	0	1	1	1	2	1	1	1	1	0	0	0	0	0	0	0	0	1	0	0	0	0	0	0	#NULL!	1	0	0	0	0	0	0	0	0	0	0	#NULL!
I43	2	24	1	1	4	1	0	0	1	0	0	0	0	1	1	1	5	1	1	1	4	1	1	1	0	1	0	0	0	1	1	0	1	1	0	0	#NULL!	1	1	1	1	1	1	1	1	1	0	0	#NULL!
I44	2	31	1	1	4	3	0	1	0	0	0	0	0	1	1	1	2	1	1	1	5	0	0	0	0	0	0	0	0	1	0	0	0	0	0	0	#NULL!	1	0	0	0	0	0	0	0	0	0	0	#NULL!
I45	1	34	1	1	4	9	0	1	0	0	0	0	0	1	1	6	2	2	1	1	1	0	0	0	0	0	0	0	0	1	0	0	0	0	0	0	#NULL!	1	0	0	1	0	0	1	0	1	0	0	#NULL!
I46	2	27	1	1	4	2	0	1	0	0	0	0	0	1	1	6	2	1	1	1	2	0	0	0	0	0	0	0	0	1	1	0	0	0	0	0	#NULL!	1	0	0	1	0	1	1	0	1	0	0	#NULL!
I47	2	42	1	1	4	9	0	0	1	0	0	0	0	1	2	6	3	2	4	1	5	0	0	0	0	0	0	0	0	1	0	0	0	0	0	0	#NULL!	1	0	0	0	0	0	0	0	0	0	0	#NULL!
I48	1	54	2	1	4	29	0	1	0	0	0	0	0	1	2	6	3	1	5	1	5	0	0	0	0	0	0	0	0	1	0	0	0	0	0	0	#NULL!	1	0	0	0	0	0	0	0	0	0	0	#NULL!
I49	1	39	1	1	4	6	0	1	0	0	0	0	0	1	1	6	3	2	5	1	5	0	0	0	0	0	0	0	0	1	0	0	0	0	0	0	#NULL!	1	0	0	0	0	0	0	0	0	0	0	#NULL!
I50	1	60	1	1	4	22	0	0	0	0	1	0	0	1	4	6	5	1	4	1	2	0	0	0	0	0	0	0	0	1	0	0	0	0	0	0	#NULL!	1	0	0	0	0	0	0	0	0	0	0	#NULL!
I51	1	47	1	1	4	23	0	0	1	0	0	0	0	1	2	6	4	1	1	1	5	0	0	0	0	0	0	0	0	1	0	0	0	0	0	0	#NULL!	1	0	0	0	0	0	0	0	0	0	0	#NULL!
I52	1	50	1	1	4	20	0	0	1	0	0	0	0	1	1	6	2	1	1	1	5	0	0	0	0	0	0	0	0	1	0	0	0	0	0	0	#NULL!	1	0	0	0	0	0	0	0	0	0	0	#NULL!
460	2	47	1	3	5	19	0	0	1	0	0	0	0	1	1	9	3	1	5	1	2	0	0	0	0	0	0	0	0	1	0	0	0	0	0	0	#NULL!	1	0	0	0	0	0	0	0	0	0	0	#NULL!
459	1	36	1	1	5	1	0	1	0	0	0	0	0	1	1	5	3	1	1	1	9	0	0	0	0	0	0	0	0	1	0	0	0	0	0	0	#NULL!	1	1	0	0	0	0	0	1	1	0	0	#NULL!
458	2	33	1	1	5	0.6667	0	1	0	0	0	0	0	1	1	9	3	1	3	1	4	0	0	0	0	0	0	0	0	0	0	1	0	0	0	0	#NULL!	1	0	0	0	1	0	0	0	0	0	0	#NULL!
457	1	28	1	1	5	ND	0	0	0	1	0	0	0	1	2	9	3	1	2	1	9	0	0	0	0	0	0	0	0	1	0	0	0	0	0	0	#NULL!	1	1	0	0	0	0	0	1	1	0	0	#NULL!
323	1	43	2	1	5	17	0	0	0	0	1	0	0	1	3	9	8	1	4	1	4	0	0	0	0	0	0	0	0	1	0	0	0	0	0	0	#NULL!	1	0	0	0	0	0	0	0	0	0	0	#NULL!
324	1	39	8	1	5	4	0	0	0	1	1	0	0	1	1	9	2	1	1	1	4	0	0	0	0	0	0	0	0	1	0	0	0	0	0	0	#NULL!	1	0	0	1	0	0	0	0	0	0	0	#NULL!
321	1	49	1	1	5	5	0	0	1	0	0	0	0	1	1	9	5	1	1	1	1	0	0	0	0	0	0	0	0	1	0	0	0	0	0	0	#NULL!	1	0	0	0	0	0	0	0	0	0	0	#NULL!
322	1	37	1	1	5	10	0	0	1	0	0	0	0	1	3	9	5	1	4	1	4	0	0	0	0	0	0	0	0	1	0	0	0	0	0	0	#NULL!	1	0	0	0	0	0	0	0	0	0	0	#NULL!
331	1	45	1	1	5	18	0	1	0	0	0	0	0	1	1	9	2	1	1	1	3	0	0	0	0	0	0	0	1	0	0	0	0	0	0	0	#NULL!	1	0	0	0	0	0	0	0	1	0	0	#NULL!
334	8	#NULL!	1	8	5	ND	0	0	0	0	0	0	0	8	8	8	8	8	8	2	9	0	1	0	0	0	0	0	0	0	0	0	0	0	0	0	#NULL!	1	1	0	0	0	0	0	0	1	0	0	#NULL!
335	1	39	2	3	5	17	0	0	1	0	0	0	0	1	3	9	8	1	1	1	4	0	0	0	0	0	0	0	0	1	0	0	0	0	0	0	#NULL!	1	0	0	0	0	0	0	0	0	0	0	#NULL!
329	1	27	1	1	5	5	0	1	0	0	0	0	0	1	1	9	2	1	4	1	4	0	0	0	0	0	0	0	0	1	0	0	0	0	0	0	#NULL!	1	0	0	0	0	0	0	0	0	0	0	#NULL!
333	1	34	2	3	5	10	0	0	0	1	0	0	0	1	3	9	2	1	2	1	3	0	0	0	0	0	0	0	0	1	0	0	0	0	0	0	#NULL!	1	0	0	0	0	0	0	0	1	0	0	#NULL!
332	1	26	1	1	5	3	0	0	0	1	0	0	0	1	1	9	2	1	3	1	3	0	0	0	0	0	0	0	0	1	0	0	0	0	0	0	#NULL!	1	0	0	0	0	0	0	0	1	0	0	#NULL!
330	1	46	1	1	5	10	0	0	0	1	0	0	0	1	2	9	3	1	1	1	4	0	0	0	0	0	0	0	0	1	0	0	0	0	0	0	#NULL!	1	0	0	0	0	0	1	1	1	0	0	#NULL!
343	1	36	2	1	5	4	0	0	0	0	0	1	0	1	3	9	3	1	2	1	2	0	0	0	0	0	0	0	0	0	1	0	0	0	0	0	#NULL!	1	0	0	1	0	0	0	0	1	0	0	#NULL!
328	2	45	1	1	5	10	0	0	1	0	0	0	0	1	1	9	3	1	5	1	1	0	0	0	0	0	0	0	0	1	0	0	0	0	0	0	#NULL!	1	0	0	0	0	0	1	1	1	0	0	#NULL!
338	1	26	1	1	5	4	0	0	0	0	1	0	0	1	2	9	3	1	1	1	4	0	0	0	0	0	0	0	0	1	0	0	0	0	0	0	#NULL!	1	0	0	0	0	0	1	1	1	0	0	#NULL!
338	1	28	2	1	5	6	0	0	1	0	0	0	0	1	2	9	3	1	2	1	4	0	0	0	0	0	0	0	0	1	0	0	0	0	0	0	#NULL!	1	0	0	0	0	0	1	1	1	0	0	#NULL!
338	1	32	2	1	5	6	0	0	0	0	1	0	0	1	3	9	3	1	2	1	4	0	0	0	0	0	0	0	0	1	0	0	0	0	0	0	#NULL!	1	0	0	0	0	0	1	1	1	0	0	#NULL!
412	2	54	2	1	5	19	0	0	1	0	0	0	0	1	4	1	4	1	3	2	2	0	0	0	0	0	0	0	0	1	0	0	0	0	0	0	#NULL!	1	0	0	0	0	0	0	0	0	0	0	#NULL!
418	1	58	3	1	5	25	0	0	0	0	1	0	0	1	3	9	3	1	8	1	5	0	0	0	0	0	0	0	0	1	0	0	0	0	0	0	#NULL!	1	0	0	0	0	0	1	1	0	0	0	#NULL!
415	1	30	1	1	5	4	0	0	0	0	0	0	0	1	1	9	5	1	1	1	5	0	0	0	0	0	0	0	0	1	0	0	0	0	0	0	#NULL!	1	0	0	0	0	0	0	0	0	0	0	#NULL!
414	1	33	1	3	5	0.417	0	1	0	0	0	0	0	1	1	9	2	1	2	1	5	0	0	0	0	0	0	0	0	1	0	0	0	0	0	0	#NULL!	1	0	0	0	1	0	0	1	0	0	0	#NULL!
413	2	36	3	1	5	10	0	0	0	1	0	0	0	1	3	9	2	1	1	1	1	0	0	0	0	0	0	0	0	1	0	0	0	0	0	0	#NULL!	1	0	0	0	0	0	0	0	0	0	0	#NULL!
NF01	1	20	8	1	5	ND	0	0	0	0	0	0	0	8	8	8	2	2	1	1	5	0	0	0	0	0	0	0	0	1	1	0	0	0	0	0	#NULL!	1	0	0	0	0	0	0	0	1	0	0	#NULL!
NF02	8	#NULL!	8	8	5	ND	0	0	0	0	0	0	0	8	8	8	8	8	8	1	4	0	0	0	0	0	0	0	0	1	0	0	0	0	0	0	#NULL!	1	0	0	0	0	0	0	0	0	0	0	#NULL!
NF03	1	43	1	1	5	18	0	0	0	1	0	0	0	1	3	1	5	1	2	1	9	0	0	0	0	0	0	0	0	1	0	0	0	0	0	0	#NULL!	1	0	0	0	0	0	1	0	0	0	0	#NULL!
NF17	1	49	1	1	5	25	0	0	1	0	0	0	0	1	3	1	1	1	4	1	2	0	0	0	0	0	0	0	0	1	0	0	0	0	0	0	#NULL!	1	0	0	0	0	0	0	0	0	0	0	#NULL!
NF16	1	#NULL!	8	1	5	18	0	0	0	0	1	0	0	1	2	1	3	1	3	1	5	0	0	0	0	0	0	0	0	1	1	0	0	0	0	0	#NULL!	1	0	0	0	0	0	0	0	0	0	0	#NULL!
NF15	1	60	2	2	5	38	0	0	0	0	1	0	0	1	4	1	4	1	2	1	9	0	0	0	0	0	0	0	0	0	1	0	0	0	0	0	#NULL!	0	0	0	0	0	0	0	0	0	1	0	#NULL!
NF14	1	28	8	1	5	4	0	0	0	0	0	0	0	1	1	1	5	1	1	1	5	0	0	0	0	0	0	0	0	1	0	0	0	0	0	0	#NULL!	0	0	0	0	0	0	0	1	0	0	0	#NULL!
NF04	1	42	1	1	5	10	0	0	0	1	0	0	0	1	1	1	8	8	1	1	5	0	0	0	0	0	0	0	0	1	0	0	0	0	0	0	#NULL!	1	0	0	0	0	0	0	0	0	0	0	#NULL!
NF12	1	35	2	2	5	12	0	0	0	0	0	1	0	1	3	1	3	8	3	1	9	0	0	0	0	0	0	0	0	1	0	0	0	0	0	0	#NULL!	1	0	0	0	0	0	0	0	0	0	0	#NULL!
NF 11	1	27	1	3	5	4	0	0	0	0	1	0	0	1	1	1	2	1	2	2	9	0	0	0	0	0	0	0	0	0	0	0	0	0	1	0	#NULL!	0	0	0	0	0	0	0	0	0	1	0	#NULL!
NF10	1	27	1	1	5	4	0	0	0	1	0	0	0	1	2	1	5	1	1	1	4	0	0	0	0	0	0	0	0	1	1	0	0	0	0	0	#NULL!	1	0	0	0	0	0	0	0	0	0	0	#NULL!
NF09	1	25	1	1	5	1	0	0	1	0	0	0	0	1	1	1	3	1	2	1	4	0	0	0	0	0	0	0	0	1	0	0	0	0	0	0	#NULL!	1	0	0	0	0	0	0	0	0	0	0	#NULL!
NF08	1	44	1	3	5	10	0	1	1	0	0	0	0	1	2	1	3	2	1	1	4	0	0	0	0	0	0	0	0	1	0	0	0	0	0	0	#NULL!	0	0	0	0	0	0	0	0	1	0	0	#NULL!
NF07	1	#NULL!	8	8	5	ND	0	0	0	0	0	0	0	1	8	1	8	8	8	1	5	0	0	0	0	0	1	0	0	0	0	0	0	0	0	0	#NULL!	1	0	0	1	0	0	1	0	1	0	0	#NULL!
NF06	1	58	2	1	5	ND	0	0	0	0	0	1	0	1	3	1	3	1	2	2	5	0	0	0	0	0	0	0	0	0	0	0	0	0	0	0	#NULL!	0	0	0	0	0	0	0	0	0	1	0	#NULL!
NF05	2	32	1	3	5	4	0	0	1	0	0	0	0	1	1	1	2	1	1	1	2	0	0	0	0	0	0	0	0	1	0	0	0	0	0	0	#NULL!	1	0	0	0	0	0	1	0	0	0	0	#NULL!
NF13	1	33	1	1	5	4	0	0	1	0	0	0	0	1	1	1	5	1	1	1	1	0	0	0	0	0	0	0	0	1	1	1	0	0	0	0	#NULL!	1	0	0	0	0	0	0	0	0	0	0	#NULL!
309	1	35	1	1	5	7	0	0	0	0	1	0	0	1	2	2	2	1	2	1	1	0	0	0	0	0	0	0	0	1	0	1	0	0	0	0	#NULL!	1	0	0	0	0	0	0	0	0	0	0	#NULL!
284	1	39	1	1	5	10	0	0	1	0	0	0	0	1	3	7	6	1	2	1	4	0	0	0	0	0	0	0	0	1	0	0	0	0	0	0	#NULL!	1	0	0	0	0	0	0	0	0	0	0	#NULL!
287	2	36	2	1	5	13	0	0	0	1	0	0	0	1	3	7	3	1	4	1	2	0	0	0	0	0	0	0	0	1	0	0	0	0	0	0	#NULL!	0	0	0	0	0	0	0	0	0	1	0	#NULL!
286	1	41	2	1	5	6	0	0	0	0	1	0	0	1	3	7	3	1	2	1	2	0	0	0	0	0	0	0	0	1	1	0	0	0	0	0	#NULL!	1	0	0	0	0	1	1	0	1	0	0	#NULL!
279	1	42	1	8	5	17	0	1	0	0	0	0	0	1	2	7	3	1	2	1	5	0	0	0	0	0	1	0	0	0	0	0	0	0	0	0	#NULL!	1	0	0	0	0	0	0	0	0	0	0	#NULL!
288	2	37	1	3	5	10	0	0	0	1	0	0	0	1	1	7	2	1	2	1	5	0	0	0	0	0	0	0	0	1	0	0	0	0	0	0	#NULL!	1	0	0	0	0	0	0	0	0	0	0	#NULL!
281	1	33	1	1	5	12	0	1	0	0	0	0	0	1	3	7	4	1	2	1	4	0	0	0	0	0	0	0	0	1	1	0	0	0	0	0	#NULL!	1	0	0	0	0	0	0	0	0	0	0	#NULL!
280	1	47	1	1	5	23	1	0	0	1	0	0	0	1	1	7	5	1	2	1	4	0	0	0	0	0	0	0	0	1	0	0	0	0	0	0	#NULL!	1	0	0	0	0	0	0	0	0	0	0	#NULL!
276	1	53	8	8	5	ND	0	0	0	0	0	0	0	1	8	7	8	8	8	1	3	0	0	0	0	1	0	0	0	0	0	0	0	0	0	0	#NULL!	1	0	0	0	0	0	0	0	0	0	0	#NULL!
277	1	50	1	1	5	22	0	0	1	0	0	0	0	1	3	7	5	1	2	1	4	0	0	1	0	1	0	0	0	0	1	0	0	0	0	0	#NULL!	1	0	0	0	0	0	0	0	0	0	0	#NULL!
278	1	38	1	1	5	4	0	0	0	0	1	0	0	1	1	7	2	2	2	1	9	0	0	0	0	0	0	0	0	1	0	0	0	0	0	0	#NULL!	1	0	0	1	0	1	1	0	0	0	0	#NULL!
282	1	36	1	1	5	4	0	0	0	0	1	0	0	1	1	7	6	1	1	1	5	0	0	0	0	0	0	0	0	1	0	0	0	0	0	0	#NULL!	0	0	0	0	0	0	0	1	0	0	0	#NULL!
304	1	43	1	1	5	10	0	0	0	1	0	0	0	1	2	2	5	2	1	1	9	0	0	0	0	0	0	0	0	1	0	0	0	0	0	0	#NULL!	1	0	0	0	0	0	0	0	0	0	0	#NULL!
314	1	#NULL!	8	1	5	ND	0	0	0	0	0	0	0	1	4	2	6	1	3	1	9	0	0	0	0	0	0	0	0	1	0	0	0	0	0	0	#NULL!	1	0	0	0	0	0	0	0	0	0	0	#NULL!
316	1	58	1	1	5	28	0	0	0	0	0	0	0	1	4	2	4	1	2	1	1	0	0	0	0	0	0	0	0	1	0	0	0	0	0	0	#NULL!	1	0	0	0	0	0	0	0	0	0	0	#NULL!
315	1	35	2	1	5	10	0	1	0	0	0	0	0	1	3	2	2	2	1	1	2	0	0	0	0	0	0	0	0	1	0	0	0	0	0	0	#NULL!	1	0	0	0	0	0	0	0	0	1	0	#NULL!
313	2	35	1	1	5	5	0	0	1	0	0	0	0	1	1	2	3	1	1	1	2	0	0	0	0	1	0	0	0	1	1	0	0	0	0	0	#NULL!	1	0	0	0	0	0	0	0	0	0	0	#NULL!
312	2	26	1	1	5	4	0	0	1	0	0	0	0	1	2	2	4	1	2	1	5	0	0	0	0	0	0	0	0	1	0	0	0	0	0	0	#NULL!	0	0	0	0	0	0	0	0	0	1	0	#NULL!
291	1	32	1	1	5	3	0	0	1	0	1	0	0	1	1	2	2	2	1	1	2	0	0	0	0	0	0	0	0	1	0	0	0	0	0	0	#NULL!	1	0	0	0	0	0	0	0	0	0	0	#NULL!
292	1	41	2	1	5	2	0	0	0	0	0	1	0	1	3	2	3	2	1	1	2	0	0	0	0	0	0	0	0	1	1	1	0	0	0	0	#NULL!	1	0	0	0	0	0	0	0	0	0	0	#NULL!
293	1	27	1	3	5	3	0	0	1	0	0	0	0	1	1	2	2	1	2	1	5	0	0	0	0	0	0	0	0	0	1	0	0	0	0	0	#NULL!	1	0	0	0	0	0	0	0	0	0	0	#NULL!
294	2	42	1	1	5	18	0	0	0	0	0	1	0	1	4	2	4	1	1	1	1	0	0	0	0	0	0	0	0	1	0	0	0	0	0	0	#NULL!	1	0	0	0	0	0	0	0	0	0	0	#NULL!
295	1	47	1	1	5	19	0	0	0	0	0	1	0	1	3	2	5	1	1	1	4	0	0	0	0	0	0	0	0	1	0	0	0	0	0	0	#NULL!	1	0	0	0	0	0	1	1	1	0	0	#NULL!
296	1	29	1	1	5	4	0	0	1	0	0	0	0	1	1	2	2	1	3	1	1	0	0	0	0	0	0	0	0	1	0	0	0	0	0	0	#NULL!	1	0	0	0	0	0	0	0	0	0	0	#NULL!
297	2	59	1	1	5	22	0	0	0	1	0	0	0	1	2	2	5	2	1	1	3	0	0	0	0	0	0	0	0	1	0	0	0	0	0	0	#NULL!	1	0	0	0	0	0	0	0	0	0	0	#NULL!
299	1	37	1	1	5	2	0	0	0	0	0	0	0	1	1	2	2	1	1	1	1	0	0	0	0	0	0	0	0	0	1	0	0	0	0	0	#NULL!	0	0	0	0	0	0	0	0	0	1	0	#NULL!
300	1	50	1	3	5	19	0	0	0	0	1	0	0	1	2	2	3	1	2	1	2	0	0	0	0	0	0	0	0	1	0	0	0	0	0	0	#NULL!	1	0	0	0	0	0	0	0	0	0	0	#NULL!
301	8	#NULL!	8	8	5	ND	0	0	0	0	0	0	0	1	8	2	8	8	8	1	3	0	0	0	0	0	0	0	0	1	0	0	0	0	0	0	#NULL!	1	0	0	0	0	0	0	0	0	0	0	#NULL!
302	1	#NULL!	8	1	5	ND	0	1	0	0	0	0	0	1	2	2	4	1	1	1	9	0	0	0	0	0	0	0	0	1	0	0	0	0	0	0	#NULL!	1	0	0	0	0	0	0	0	0	0	0	#NULL!
303	1	57	1	1	5	17	0	1	0	0	0	0	0	1	2	2	3	1	4	1	2	0	0	0	0	0	0	0	0	1	1	0	0	0	0	0	#NULL!	1	0	0	0	0	0	0	0	0	0	0	#NULL!
305	2	47	1	1	5	7	0	0	0	1	0	0	0	1	1	2	3	1	4	1	2	0	0	0	0	0	0	0	0	1	0	0	0	0	0	0	#NULL!	1	0	0	0	0	0	0	0	0	0	0	#NULL!
307	1	37	1	1	5	10	0	1	0	0	0	0	0	1	1	2	3	1	2	1	4	0	0	0	0	0	0	0	0	1	0	0	0	0	0	0	#NULL!	1	0	0	0	0	0	0	0	0	1	0	#NULL!
308	1	39	1	1	5	2	0	0	0	0	0	0	0	1	2	2	4	1	2	1	4	0	0	0	0	0	0	0	0	1	0	0	0	0	0	0	#NULL!	0	0	0	0	0	0	0	0	0	1	0	#NULL!
310	1	43	8	1	5	18	0	1	0	0	0	0	0	1	1	2	2	1	3	1	2	0	0	0	0	1	0	0	0	1	1	0	0	0	0	0	#NULL!	1	0	0	0	0	1	1	1	0	0	0	#NULL!
253	1	38	1	1	5	2	0	0	1	0	0	0	0	1	1	4	4	1	2	1	9	0	0	0	0	1	0	0	0	1	0	0	0	0	0	0	#NULL!	1	0	0	0	0	0	0	0	1	0	0	#NULL!
254	1	26	8	1	5	3	0	0	0	1	0	0	0	1	1	4	2	1	3	1	9	0	0	0	0	1	0	0	0	1	0	0	0	0	0	0	#NULL!	1	0	0	0	0	0	0	0	1	0	0	#NULL!
255	2	33	8	1	5	10	0	0	0	0	1	0	0	1	1	4	3	1	2	1	2	0	0	0	0	1	0	0	1	0	1	1	0	0	0	0	#NULL!	1	1	0	0	0	0	1	0	0	0	0	#NULL!
256	1	47	1	1	5	18	0	1	0	0	0	0	0	1	1	4	3	1	1	1	5	0	0	0	0	0	0	0	0	1	0	0	0	0	0	0	#NULL!	1	0	0	1	0	0	1	0	1	0	0	#NULL!
257	1	52	8	1	5	25	0	1	0	0	0	0	0	1	1	4	2	1	4	1	2	1	0	0	0	0	0	0	0	1	0	0	0	0	0	0	#NULL!	1	0	0	0	0	0	0	1	0	0	0	#NULL!
258	1	53	1	1	5	21	0	0	1	0	0	0	0	1	3	4	3	1	2	1	3	0	0	0	0	0	0	0	0	1	0	0	0	0	0	0	#NULL!	1	0	0	0	0	0	0	0	0	0	0	#NULL!
259	1	31	2	1	5	5	0	1	0	0	0	0	0	1	1	4	4	1	2	1	1	0	1	0	0	0	0	0	0	0	1	0	0	0	0	0	#NULL!	1	0	0	0	0	0	0	0	0	0	0	#NULL!
260	1	#NULL!	8	1	5	9	0	0	0	0	1	0	0	1	1	4	3	1	4	1	9	0	0	0	0	1	0	0	0	1	0	0	0	0	0	0	#NULL!	1	0	0	0	0	0	0	0	1	0	0	#NULL!
261	1	45	1	1	5	13	0	0	1	0	0	0	0	1	1	4	8	1	1	1	3	0	0	0	0	0	0	0	0	1	0	0	0	0	0	0	#NULL!	1	0	0	0	0	0	0	0	1	0	0	#NULL!
262	1	47	1	1	5	15	0	0	0	0	1	0	0	1	2	4	2	1	1	1	9	0	0	0	0	1	0	0	0	1	0	0	0	0	0	0	#NULL!	0	0	0	0	0	0	1	0	1	0	0	#NULL!
263	1	26	1	1	5	0.083	0	1	0	1	0	0	0	1	1	4	2	1	3	1	2	0	0	0	0	0	0	0	0	1	0	0	0	0	0	0	#NULL!	1	0	0	0	0	0	0	0	1	0	0	#NULL!
264	2	30	2	1	5	10	0	1	0	0	0	0	0	1	3	4	5	1	1	1	1	0	0	0	0	0	0	0	0	1	0	0	0	0	0	0	#NULL!	0	0	0	0	1	0	0	0	0	0	0	#NULL!
265	1	24	1	1	5	2	0	0	0	0	1	0	0	1	1	4	6	1	2	1	3	0	0	0	0	0	0	0	0	1	1	1	1	1	0	0	#NULL!	1	0	0	1	0	0	1	0	1	0	0	#NULL!
266	2	38	8	1	5	10	0	0	0	1	0	0	0	1	1	4	4	1	1	1	2	0	0	0	0	0	0	0	0	0	0	0	1	0	0	0	#NULL!	0	0	0	0	1	1	0	0	0	0	0	#NULL!
267	1	44	2	1	5	19	0	0	1	0	0	0	0	1	3	4	4	1	1	1	5	0	0	0	0	0	0	0	0	0	1	0	0	0	0	0	#NULL!	1	0	0	0	0	0	0	0	0	0	0	#NULL!
268	2	29	1	1	5	4.5	0	0	1	0	0	0	0	1	1	4	2	1	1	1	2	0	0	0	0	0	0	0	0	0	0	0	0	1	0	0	#NULL!	0	0	0	0	0	0	0	0	0	1	0	#NULL!
269	2	39	1	1	5	4	0	0	0	1	0	0	0	1	1	4	3	1	1	1	4	0	0	0	0	1	0	0	0	0	1	0	0	0	0	0	#NULL!	1	0	0	0	0	0	0	0	0	0	0	#NULL!
270	2	24	1	1	5	0.92	0	0	0	0	0	1	0	1	1	4	3	1	2	2	2	0	0	0	0	0	0	0	0	0	0	1	0	0	0	0	#NULL!	1	0	0	0	0	0	0	0	0	0	0	#NULL!
271	1	30	1	1	5	4	0	0	0	0	1	0	0	1	2	4	4	1	3	1	4	0	0	0	0	0	0	0	0	1	0	0	0	0	0	0	#NULL!	1	0	0	0	0	0	0	0	0	0	0	#NULL!
272	8	#NULL!	8	8	5	ND	0	0	0	0	0	0	0	1	8	4	8	8	8	1	1	0	0	0	0	0	0	0	0	1	0	0	0	0	0	0	#NULL!	1	0	1	0	0	1	1	0	0	0	0	#NULL!
273	1	27	2	2	5	5	0	0	0	1	0	0	0	1	1	4	6	1	2	1	2	0	0	0	0	1	0	0	0	0	0	0	0	0	0	0	#NULL!	1	1	1	1	1	1	1	0	0	1	0	#NULL!
274	1	31	1	1	5	2	0	1	0	0	0	0	0	1	2	4	4	1	1	1	5	0	0	0	0	0	0	0	0	1	0	0	0	0	0	0	#NULL!	1	0	0	0	0	0	0	0	1	0	0	#NULL!
401	2	28	1	1	5	3	0	1	0	0	0	0	0	1	1	5	4	1	1	1	2	0	0	0	0	0	0	0	0	0	1	0	0	0	0	0	#NULL!	1	0	0	1	0	0	0	0	1	0	0	#NULL!
407	2	44	1	1	5	9	0	0	1	0	0	0	0	1	2	5	3	1	3	1	4	0	0	0	0	0	0	0	0	1	0	0	0	0	0	0	#NULL!	0	0	0	0	1	0	0	1	1	0	0	#NULL!
387	1	35	1	3	5	9	0	0	0	0	1	0	0	1	1	5	3	1	1	1	3	0	0	0	0	0	0	0	0	1	0	0	0	0	0	0	#NULL!	1	0	0	0	0	0	0	0	0	0	0	#NULL!
388	1	30	1	1	5	2	0	0	0	0	1	0	0	1	1	5	3	1	2	1	2	0	1	0	0	0	0	0	0	1	1	0	0	0	0	0	#NULL!	1	0	0	0	0	0	1	0	1	0	0	#NULL!
389	1	38	1	1	5	9	0	0	0	0	1	0	0	1	3	5	5	1	1	1	2	0	0	0	0	1	0	0	0	0	0	0	0	0	0	0	#NULL!	1	0	0	0	0	0	0	0	0	0	0	#NULL!
390	1	27	1	1	5	4	0	0	0	1	0	0	0	1	1	5	2	1	3	1	2	0	0	0	0	0	0	0	0	1	0	0	0	0	0	0	#NULL!	1	0	0	0	0	0	0	0	0	0	0	#NULL!
391	1	45	2	1	5	14	0	0	0	1	0	0	0	1	3	5	3	1	2	1	5	0	0	0	0	0	0	0	0	1	0	0	0	0	0	0	#NULL!	1	0	0	0	0	0	1	0	0	0	0	#NULL!
392	1	33	2	1	5	1	0	0	0	0	0	0	0	1	1	5	4	1	1	1	3	0	0	0	0	0	0	0	0	1	0	0	0	0	0	0	#NULL!	1	0	0	0	0	0	0	0	0	0	0	#NULL!
393	2	44	3	3	5	10	0	0	0	0	0	1	0	1	3	5	3	1	1	1	2	0	1	0	0	0	0	0	0	1	1	0	0	0	0	0	#NULL!	1	0	0	0	0	0	1	0	1	0	0	#NULL!
394	1	46	1	3	5	15	0	0	1	1	0	0	0	1	1	5	5	1	3	1	1	0	0	0	0	0	0	0	0	1	0	0	0	0	0	0	#NULL!	1	0	0	0	0	0	0	1	0	0	0	#NULL!
395	1	49	3	1	5	10	0	0	0	0	0	1	0	1	3	5	2	1	2	2	2	0	0	0	0	0	0	0	0	0	1	0	0	0	0	0	#NULL!	0	0	0	0	0	0	0	0	0	1	0	#NULL!
396	1	45	1	3	5	11	0	1	0	0	0	0	0	1	1	5	6	1	1	1	1	0	1	0	0	0	0	0	0	0	0	0	0	0	0	0	#NULL!	1	0	0	0	0	0	0	0	0	0	0	#NULL!
397	2	32	1	1	5	3	0	1	0	0	0	0	0	1	1	5	2	1	3	1	4	0	0	0	0	0	0	0	0	1	1	0	0	0	0	0	#NULL!	1	0	0	0	0	0	0	0	0	0	0	#NULL!
398	1	31	1	1	5	10	0	0	1	0	0	0	0	1	1	5	2	1	1	1	4	0	0	0	0	0	0	0	0	1	0	0	0	0	0	0	#NULL!	1	0	0	0	0	0	0	0	0	0	0	#NULL!
399	1	28	1	2	5	6	0	0	0	0	1	0	0	1	1	5	3	1	2	1	5	0	0	0	0	0	0	0	0	1	1	0	0	0	0	0	#NULL!	1	0	0	0	0	0	0	0	0	0	0	#NULL!
400	1	38	1	3	5	4	0	1	0	0	0	0	0	1	1	5	2	1	1	1	2	0	0	0	0	0	0	0	0	1	0	0	0	0	0	0	#NULL!	1	0	0	0	0	0	0	1	1	0	0	#NULL!
404	1	34	1	1	5	9	0	0	0	1	0	0	0	1	2	5	6	2	1	1	4	1	0	0	0	0	0	0	0	0	1	0	0	0	0	0	#NULL!	1	0	0	0	0	0	0	0	0	0	0	#NULL!
405	1	37	1	1	5	11	0	1	0	0	0	0	0	1	3	5	3	1	1	1	4	0	0	0	0	0	0	0	0	1	0	0	0	0	0	0	#NULL!	1	0	0	0	0	0	0	0	0	0	0	#NULL!
406	1	46	1	1	5	15	0	0	0	1	0	0	0	1	1	5	3	1	2	1	4	0	0	0	0	0	0	0	0	1	0	0	0	0	0	0	#NULL!	1	0	0	1	0	0	1	0	0	0	0	#NULL!
409	2	46	2	1	5	13	0	0	0	1	0	0	0	1	1	5	4	1	2	1	4	0	0	0	0	0	0	0	0	0	1	0	0	0	0	0	#NULL!	0	0	0	0	0	0	0	0	0	1	0	#NULL!
410	1	38	1	1	5	10	0	1	0	0	0	0	0	1	1	5	2	1	2	1	1	0	0	0	0	0	0	0	0	1	0	0	0	0	0	0	#NULL!	1	0	0	0	0	0	0	0	0	1	0	#NULL!
411	1	56	1	1	5	8	0	1	0	0	0	0	0	1	1	5	3	1	1	1	1	0	0	0	0	0	0	0	0	1	1	0	0	0	0	0	#NULL!	1	0	0	0	0	0	0	0	0	0	0	#NULL!
345	1	28	1	3	5	2	0	0	0	0	1	0	0	1	1	6	2	1	2	1	5	0	0	0	0	0	0	0	0	1	0	0	0	0	0	0	#NULL!	1	0	0	0	0	0	1	1	0	0	0	#NULL!
420	2	45	2	1	5	13	0	0	0	1	0	0	0	1	1	3	4	2	2	1	4	0	0	0	0	0	0	0	0	1	0	0	0	0	0	0	#NULL!	0	0	0	0	0	0	0	1	0	0	0	#NULL!
367	8	#NULL!	8	8	5	ND	0	0	0	0	0	0	0	8	8	8	8	8	8	1	4	0	1	0	0	1	0	0	0	1	1	0	0	0	0	0	#NULL!	1	0	0	0	0	0	0	0	1	0	0	#NULL!
368	1	30	2	1	5	4	0	0	0	1	0	0	0	1	1	3	3	1	2	1	4	0	1	0	0	0	0	0	0	1	1	1	0	0	0	0	#NULL!	1	0	0	0	1	0	0	0	0	0	0	#NULL!
370	1	29	2	1	5	4	0	1	0	0	0	0	0	1	1	3	3	1	1	1	1	0	0	0	0	0	0	0	0	1	0	0	0	0	0	0	#NULL!	1	0	0	0	0	0	0	0	0	0	0	#NULL!
374	1	47	1	1	5	18	0	1	0	0	0	0	0	1	1	3	4	1	3	1	2	0	0	0	0	0	0	0	0	1	0	0	0	0	0	0	#NULL!	1	0	0	0	0	0	0	0	0	1	0	#NULL!
386	2	41	2	3	5	18	0	0	0	1	0	0	0	1	3	3	5	1	1	1	4	0	0	0	0	0	0	0	0	1	0	0	0	0	0	0	#NULL!	1	0	0	0	0	0	0	0	0	0	0	#NULL!
375	1	32	1	1	5	10	0	1	0	0	0	0	0	1	2	3	2	1	2	1	4	0	0	0	0	0	0	0	0	1	0	0	0	0	0	0	#NULL!	1	0	0	0	0	0	1	0	1	0	0	#NULL!
379	1	46	1	3	5	13	0	0	0	0	1	0	0	1	1	3	3	1	2	1	4	0	0	0	0	0	0	0	0	1	0	0	0	0	0	0	#NULL!	0	0	0	0	0	0	0	0	0	1	0	#NULL!
372	8	#NULL!	8	8	5	ND	0	0	0	0	0	0	0	8	8	8	8	8	8	1	2	0	0	0	0	0	0	0	0	1	0	0	0	0	0	0	#NULL!	1	0	0	0	1	0	1	0	0	0	0	#NULL!
373	1	47	1	1	5	6	0	0	0	1	0	0	0	1	1	3	3	1	2	1	4	0	0	0	0	0	0	0	0	1	0	0	0	0	0	0	#NULL!	1	1	0	0	0	0	1	1	0	0	0	#NULL!
385	1	28	1	3	5	5	0	0	0	0	1	0	0	1	1	3	3	2	5	1	2	1	1	0	0	1	0	0	0	1	1	0	0	0	0	0	#NULL!	1	0	1	0	0	0	1	1	1	0	0	#NULL!
377	1	26	1	3	5	4	1	1	0	0	0	0	0	1	2	3	6	1	2	1	3	0	0	0	0	0	0	0	0	1	1	0	0	0	0	0	#NULL!	1	0	0	0	0	0	0	0	0	0	0	#NULL!
384	1	30	1	4	5	4	0	0	0	0	1	0	0	1	1	3	2	1	2	1	2	0	0	0	0	0	0	0	0	1	0	0	0	0	0	0	#NULL!	0	0	0	1	0	0	1	0	0	0	0	#NULL!
381	1	50	2	3	5	10	0	0	1	0	0	0	0	1	1	3	1	2	1	2	2	0	0	0	0	0	0	0	0	0	0	0	0	0	1	0	#NULL!	1	0	1	0	0	0	1	0	0	0	0	#NULL!
378	1	34	1	1	5	0.25	0	0	0	0	0	1	0	1	2	10	4	1	2	1	2	0	0	0	0	0	0	0	0	0	1	0	0	0	0	0	#NULL!	0	0	0	0	1	0	0	0	0	0	0	#NULL!
383	1	36	1	1	5	14	0	0	0	1	0	0	0	1	2	3	3	1	1	1	5	0	0	1	0	1	0	0	0	0	0	0	0	0	0	0	#NULL!	0	0	0	0	0	0	0	0	0	1	0	#NULL!
371	1	34	1	3	5	10	1	0	0	1	0	0	0	1	2	3	2	1	2	1	2	0	0	0	0	0	0	0	0	1	1	0	0	0	0	0	#NULL!	1	0	0	0	0	0	0	0	1	0	0	#NULL!
382	2	53	1	4	5	20	0	0	0	0	1	0	0	1	1	3	4	1	1	1	2	0	0	0	0	0	0	0	0	1	1	0	0	0	0	0	#NULL!	1	0	0	0	0	0	0	0	1	0	0	#NULL!
380	1	29	1	1	5	6	1	0	1	0	0	0	0	1	1	3	2	1	2	1	2	0	0	0	0	0	0	0	0	1	1	0	0	0	0	0	#NULL!	0	0	0	0	0	0	0	0	1	0	0	#NULL!
351	1	25	1	1	5	1	0	0	0	1	0	0	0	1	1	6	6	1	1	1	4	0	0	0	0	0	0	0	1	0	0	0	0	0	0	0	#NULL!	1	0	0	0	0	0	0	0	1	0	0	#NULL!
352	2	29	1	1	5	4	0	0	0	1	0	0	0	1	1	6	5	1	2	1	2	0	0	0	0	0	0	0	0	1	1	0	0	0	0	0	#NULL!	1	0	0	0	0	0	0	0	0	0	0	#NULL!
354	1	#NULL!	1	1	5	1	0	0	0	0	0	0	0	1	2	6	2	1	3	2	9	0	0	0	0	0	0	0	0	0	0	0	0	0	1	0	#NULL!	0	0	0	0	0	0	0	0	0	1	0	#NULL!
355	1	39	1	1	5	10	0	1	0	0	0	0	0	1	1	6	4	1	1	1	5	0	0	0	0	0	0	0	0	1	1	0	0	0	0	0	#NULL!	1	0	0	0	0	0	1	0	0	0	0	#NULL!
356	1	64	1	1	5	14	0	0	0	1	1	0	0	1	3	6	3	1	2	1	5	0	0	0	0	0	0	0	0	1	0	0	0	0	0	0	#NULL!	1	0	0	0	0	0	0	0	0	0	0	#NULL!
357	1	36	2	1	5	9	0	1	0	0	0	0	0	1	1	6	5	1	1	1	5	0	0	0	0	1	0	0	0	0	1	0	0	0	0	0	#NULL!	1	0	0	0	0	0	0	0	0	0	0	#NULL!
358	1	34	2	1	5	10	0	1	0	0	0	0	0	1	1	6	2	2	1	1	4	1	1	0	0	0	0	0	0	1	1	0	0	0	0	0	#NULL!	1	0	0	0	1	0	1	1	0	0	0	#NULL!
359	1	50	1	1	5	22	0	1	0	0	0	0	0	1	1	6	4	1	1	1	4	0	0	0	0	0	0	0	0	1	0	0	0	0	0	0	#NULL!	1	0	0	0	0	0	0	0	1	0	0	#NULL!
360	1	26	1	3	5	3	0	0	0	0	1	0	0	1	1	6	2	1	2	1	4	0	1	0	0	0	0	0	0	1	1	0	0	0	0	0	#NULL!	1	0	0	0	0	0	0	0	0	0	0	#NULL!
361	2	54	1	3	5	2	0	0	1	0	0	0	0	1	1	6	2	1	1	1	4	0	0	0	0	0	0	0	0	1	0	0	0	0	0	0	#NULL!	1	0	0	0	0	0	0	0	0	0	0	#NULL!
362	1	39	2	1	5	10	0	0	0	1	0	0	0	1	1	6	6	1	1	1	1	0	0	0	0	0	0	0	0	1	1	0	0	0	0	0	#NULL!	1	0	0	0	0	0	0	0	1	0	0	#NULL!
363	1	51	1	1	5	25	0	0	0	0	1	0	0	1	3	6	3	1	2	1	9	0	0	0	0	0	0	0	0	0	0	0	0	0	1	0	#NULL!	0	0	0	0	0	0	0	0	0	1	0	#NULL!
346	1	36	1	3	5	10	0	0	0	0	1	0	0	1	1	6	4	1	1	1	1	0	0	0	0	0	0	0	0	1	0	0	0	0	0	0	#NULL!	1	0	0	0	0	1	0	0	0	0	0	#NULL!
347	1	26	1	4	5	4	0	0	1	0	0	0	0	1	1	6	2	1	2	1	1	0	0	0	0	0	0	0	0	1	0	0	0	0	0	0	#NULL!	1	0	0	0	0	0	0	0	0	0	0	#NULL!
348	1	39	1	1	5	10	0	0	0	1	0	0	0	1	2	6	5	1	3	1	2	0	0	0	0	0	0	0	0	1	1	0	0	0	0	0	#NULL!	1	0	0	0	0	0	0	0	1	0	0	#NULL!
349	2	30	2	1	5	5	0	0	1	0	0	0	0	1	1	6	2	1	2	1	4	0	0	1	0	1	0	0	0	0	1	0	0	0	0	0	#NULL!	1	0	0	0	0	0	0	0	0	0	0	#NULL!
350	2	43	1	3	5	5	0	0	0	1	0	0	0	1	1	6	3	1	3	1	2	0	0	0	0	0	0	0	0	1	0	0	0	0	0	0	#NULL!	1	0	0	0	0	0	0	0	0	0	0	#NULL!
A21	1	29	2	3	6	4	0	0	0	0	1	0	0	1	2	3	1	1	1	1	1	0	0	0	0	0	0	0	0	0	1	0	0	0	0	0	#NULL!	1	0	0	0	0	0	0	0	0	0	0	#NULL!
A15	1	34	1	3	6	9	0	0	0	0	1	0	0	1	2	3	3	1	8	1	1	1	0	0	0	0	0	0	0	1	0	0	0	0	0	0	#NULL!	1	0	0	0	0	0	1	0	0	0	0	#NULL!
A13	1	41	2	1	6	10	0	0	0	1	0	0	0	1	2	3	3	1	1	1	1	0	0	0	0	0	0	0	0	1	0	0	0	0	0	0	#NULL!	1	0	0	0	0	0	0	0	0	0	0	#NULL!
14	1	26	8	1	6	4	0	1	0	0	0	0	0	1	1	9	2	1	2	1	2	0	0	0	0	0	0	0	0	0	1	0	0	0	0	0	#NULL!	1	0	0	0	0	0	0	0	0	0	0	#NULL!
20	1	35	1	1	6	17	0	1	0	0	0	0	0	1	1	9	2	1	2	2	5	0	0	0	0	0	0	0	0	1	0	0	0	0	0	0	#NULL!	1	0	0	0	0	0	0	0	0	0	0	#NULL!
13	1	33	1	1	6	2	0	0	0	1	0	0	0	1	1	9	4	8	1	2	5	0	0	0	0	0	0	0	0	0	0	0	0	0	0	1	#NULL!	0	0	0	0	0	0	0	0	0	1	0	#NULL!
19	1	27	1	1	6	2	0	1	0	0	0	0	0	1	1	9	4	1	2	1	1	0	0	0	0	0	0	0	0	1	0	0	0	0	0	0	#NULL!	1	0	0	0	0	0	0	0	0	0	0	#NULL!
9	2	40	1	2	6	10	0	0	0	0	1	0	0	1	2	7	3	1	3	1	1	0	0	0	0	0	0	0	0	1	0	0	0	0	0	0	#NULL!	1	0	0	0	0	0	0	0	0	0	0	#NULL!
5	1	38	1	1	6	1	0	0	1	0	0	0	0	1	1	7	8	1	1	1	3	0	0	0	0	0	0	0	0	1	1	0	0	0	0	0	#NULL!	1	0	0	0	1	0	0	0	0	0	0	#NULL!
A52	1	33	1	3	6	3	0	0	0	0	1	0	0	1	1	4	2	8	2	1	2	0	0	0	0	0	0	0	0	1	0	0	0	0	0	0	#NULL!	0	0	0	1	0	1	1	0	1	0	0	#NULL!
A51	2	33	1	1	6	7	0	0	1	0	0	0	0	1	1	4	3	1	1	1	2	0	0	0	0	0	0	0	0	1	0	0	0	0	0	0	#NULL!	1	0	0	0	0	0	0	0	0	0	0	#NULL!
A50	1	29	8	2	6	2	0	0	1	0	0	0	0	1	1	4	6	8	1	1	2	0	0	0	0	1	0	0	0	0	0	0	0	0	0	0	#NULL!	1	0	0	0	0	0	0	0	0	0	0	#NULL!
A48	1	32	8	1	6	10	0	0	1	0	0	0	0	1	1	4	6	2	1	1	4	0	0	0	0	1	0	0	0	0	0	0	0	0	0	0	#NULL!	1	0	0	0	0	0	0	0	0	0	0	#NULL!
A47	1	35	2	1	6	6	0	0	0	0	1	0	0	1	1	4	3	1	1	1	2	0	0	0	0	1	0	0	0	0	0	0	0	0	0	0	#NULL!	1	0	0	0	0	0	0	0	0	0	0	#NULL!
A46	1	26	1	2	6	3	0	0	1	0	0	0	0	1	1	4	2	1	1	1	5	0	0	0	0	0	0	0	0	0	0	0	0	0	0	0	#NULL!	1	0	0	0	0	1	0	0	0	0	0	#NULL!
97	1	29	1	2	6	1	0	0	1	0	0	0	0	1	1	2	4	1	1	1	4	0	0	0	0	0	0	0	0	1	1	0	0	0	0	0	0	1	0	0	0	0	0	0	0	0	0	0	0
98	1	36	2	2	6	9	0	1	0	0	0	0	0	1	1	2	2	1	2	1	9	0	0	0	0	0	0	0	0	0	0	0	0	0	0	1	#NULL!	1	0	0	0	0	0	0	0	0	0	0	#NULL!
88	2	35	1	1	6	ND	0	0	0	0	1	0	0	1	1	2	2	1	2	1	3	0	0	0	0	0	0	0	0	1	1	0	0	1	0	0	#NULL!	0	0	0	0	0	0	1	1	0	0	0	#NULL!
A53	1	39	1	1	6	12	0	0	0	1	0	0	0	1	1	4	3	1	4	1	4	0	0	0	0	0	0	0	0	1	0	0	0	0	0	0	#NULL!	1	0	0	0	0	0	0	0	0	0	0	#NULL!
A5	1	33	1	1	6	3	0	1	0	0	0	0	0	1	1	5	4	1	1	1	4	0	0	0	0	0	0	0	0	1	0	0	0	0	0	0	#NULL!	1	0	0	0	0	0	0	0	1	0	0	#NULL!
A1	1	48	1	1	6	15	0	0	0	1	0	0	0	1	1	5	8	8	1	1	1	0	0	0	0	0	0	0	0	1	0	0	0	0	0	0	#NULL!	1	0	0	0	0	0	0	0	0	0	0	#NULL!
A10	1	28	2	1	6	6	0	0	0	1	0	0	0	1	1	5	3	1	2	1	4	0	0	0	0	0	0	0	0	0	0	1	0	0	0	0	#NULL!	1	0	0	0	0	0	0	0	0	0	0	#NULL!
A3	1	27	1	1	6	2	0	0	1	0	0	0	0	1	1	5	2	2	2	1	4	0	0	0	0	0	0	0	0	1	0	0	0	0	0	0	#NULL!	1	0	0	0	0	0	0	1	0	0	0	#NULL!
A34	1	38	1	1	6	4	0	0	0	0	1	0	0	1	1	5	4	1	2	1	4	0	1	0	0	0	0	0	0	1	0	0	0	0	0	0	#NULL!	1	0	0	0	0	0	0	0	1	0	0	#NULL!
A2	1	35	1	1	6	10	0	0	0	0	1	0	0	1	1	5	3	1	1	1	5	0	0	0	0	0	0	0	0	0	1	0	0	0	0	0	#NULL!	1	0	0	1	0	0	1	0	0	0	0	#NULL!
A54	2	32	1	1	6	6	0	0	0	0	0	0	0	1	1	5	3	1	1	0	0	0	0	0	0	0	0	0	0	0	0	0	0	0	1	0	0	0	0	0	0	0	0	0	0	0	1	0	0
A24	1	31	1	1	6	2	0	0	0	0	0	1	0	1	1	5	5	8	1	1	4	0	0	0	0	0	0	0	0	1	0	0	0	0	0	0	#NULL!	1	0	0	0	0	0	1	0	1	0	0	#NULL!
A25	1	26	1	1	6	0.5	0	0	0	0	1	0	0	1	1	5	5	1	4	1	5	0	1	0	0	0	0	0	0	0	0	0	0	0	0	0	#NULL!	1	0	0	0	1	0	0	0	1	0	0	#NULL!
A29	1	48	1	1	6	13	0	0	1	0	0	0	0	1	1	5	6	1	3	1	9	0	0	0	0	0	0	0	0	1	0	0	0	0	0	0	#NULL!	1	0	0	1	0	0	1	0	1	0	0	#NULL!
A28	1	25	1	1	6	0.5	0	0	1	0	0	0	0	1	1	5	3	1	2	1	4	0	0	0	0	0	0	0	0	1	0	0	0	0	0	0	#NULL!	1	0	0	0	0	0	0	0	0	0	0	#NULL!
A27	1	28	1	1	6	0.42	0	1	0	0	0	0	0	1	1	5	2	1	4	1	4	0	0	0	0	1	0	0	0	1	1	0	0	0	0	0	#NULL!	1	0	0	0	0	0	0	1	0	0	0	#NULL!
A26	1	31	2	2	6	6	0	0	0	0	1	0	0	1	3	5	8	1	2	1	9	0	0	0	0	0	0	0	0	1	1	0	0	0	0	0	#NULL!	1	0	0	0	0	0	0	0	0	0	0	#NULL!
33	1	33	3	2	6	3	0	0	0	0	1	0	0	1	3	5	6	1	2	1	2	0	0	0	0	0	0	0	0	1	0	0	0	0	0	0	#NULL!	0	0	0	0	0	0	0	0	0	1	0	#NULL!
A33	1	39	1	3	6	10	0	1	0	0	0	0	0	1	1	5	5	1	2	2	9	0	0	0	0	0	0	0	0	0	0	0	0	0	1	0	#NULL!	0	0	0	0	0	0	0	0	0	1	0	#NULL!
A30	1	30	1	1	6	3	0	0	0	1	0	0	0	1	1	5	2	1	2	1	4	0	0	0	0	0	0	0	0	1	1	0	0	0	0	0	#NULL!	1	0	0	0	0	0	1	0	1	1	0	#NULL!
A31	2	32	1	1	6	3	0	0	1	0	0	0	0	1	1	5	2	1	3	1	4	0	0	0	0	0	0	0	0	1	0	0	0	0	0	0	#NULL!	1	0	0	0	0	0	0	0	0	0	0	#NULL!
101	1	34	1	3	6	8	0	0	1	0	0	0	0	1	1	2	2	1	3	1	3	0	0	0	0	0	0	0	0	1	1	0	0	0	0	0	#NULL!	1	0	0	0	0	0	1	0	0	0	0	#NULL!
92	1	38	1	1	6	7	0	0	1	0	0	0	0	1	1	2	2	1	2	1	3	0	0	1	0	1	0	0	0	0	0	0	0	0	0	0	#NULL!	1	0	0	0	0	0	0	1	0	0	0	#NULL!
100	2	32	1	1	6	6	0	1	0	0	0	0	0	1	1	2	2	1	2	1	4	0	0	0	0	0	0	0	0	1	0	0	0	0	0	0	#NULL!	1	0	0	0	0	0	0	0	0	0	0	#NULL!
95	2	52	1	1	6	1	0	0	0	0	1	0	0	1	1	2	8	1	3	1	3	0	0	0	0	0	0	0	0	1	0	0	0	0	0	0	#NULL!	1	0	0	0	0	0	1	0	0	0	0	#NULL!
91	1	28	1	1	6	1	0	0	0	0	1	0	0	1	1	2	2	1	4	1	3	0	0	0	0	0	0	0	0	1	1	0	0	0	0	0	#NULL!	1	0	0	0	0	0	0	0	0	0	0	#NULL!
99	1	43	1	1	6	7	0	0	1	0	0	0	0	1	1	2	3	1	1	1	2	0	0	0	0	0	0	0	0	0	1	1	0	0	0	0	#NULL!	1	0	0	0	0	0	0	0	0	0	0	#NULL!
94	1	35	1	1	6	8	0	0	0	0	1	0	0	1	1	2	3	1	1	1	4	0	0	0	0	1	0	0	0	1	0	0	0	0	0	0	#NULL!	1	0	0	0	0	0	0	0	0	0	0	#NULL!
12	1	42	1	1	6	6	0	0	0	1	0	0	0	1	1	7	2	1	1	1	3	0	0	0	0	0	0	0	0	1	0	0	0	0	0	0	#NULL!	1	0	0	0	0	0	0	1	1	0	0	#NULL!
10	1	45	1	3	6	7	0	1	0	0	0	0	0	1	1	7	2	1	5	1	3	0	0	0	0	0	0	0	0	1	0	0	0	0	0	0	#NULL!	0	0	0	0	0	0	0	1	0	0	0	#NULL!
1	1	34	1	1	6	0.5	0	1	0	0	0	0	0	1	2	7	3	2	5	1	1	0	0	0	0	0	0	0	0	1	0	0	0	0	0	0	#NULL!	0	0	0	0	0	0	0	1	0	0	0	#NULL!
A117	2	34	1	1	6	4	0	0	0	1	0	0	0	1	1	7	2	1	5	1	1	0	0	1	0	1	0	0	0	1	1	1	0	1	0	0	#NULL!	0	0	0	0	0	1	1	0	1	0	0	#NULL!
A119	1	34	1	1	6	9	0	0	0	0	1	0	0	1	2	7	3	1	2	1	3	0	0	0	0	0	0	0	0	1	0	0	0	0	0	0	#NULL!	1	0	0	0	0	0	0	0	0	0	0	#NULL!
A19	1	43	2	3	6	3	0	0	1	0	0	0	0	1	1	3	3	1	4	1	5	0	0	0	0	0	0	0	0	1	1	0	0	0	0	0	#NULL!	1	1	0	0	0	1	0	1	1	0	0	#NULL!
A20	1	36	2	3	6	6	0	0	0	0	1	0	0	1	2	3	3	1	3	1	5	0	0	0	0	0	0	0	0	1	0	0	0	0	0	0	#NULL!	1	0	0	0	0	0	0	0	0	0	0	#NULL!
A22	1	32	2	1	6	4	0	0	1	0	0	0	0	1	1	3	2	1	4	1	1	0	0	0	0	0	0	0	0	1	0	0	0	0	0	0	#NULL!	1	0	0	0	0	0	0	0	0	0	0	#NULL!
A23	1	33	2	3	6	4	0	0	1	0	0	0	0	1	1	3	2	1	3	1	5	0	0	0	0	0	0	0	0	1	0	0	0	0	0	0	#NULL!	1	0	0	0	0	0	0	0	0	0	0	#NULL!
23	2	27	1	1	6	1	0	0	1	0	0	0	0	1	1	9	2	1	3	1	2	0	0	0	0	0	0	0	0	1	1	0	0	0	0	0	#NULL!	1	0	0	0	0	0	0	0	0	0	0	#NULL!
29	1	33	1	1	6	8	0	0	1	0	0	0	0	1	1	9	3	8	1	1	9	0	0	0	0	0	0	0	0	1	0	0	0	0	0	0	#NULL!	1	0	0	0	0	0	0	0	0	0	0	#NULL!
A119	1	34	1	1	6	9	0	0	0	0	1	0	0	1	2	7	3	1	2	1	3	0	0	0	0	0	0	0	0	1	0	0	0	0	0	0	#NULL!	1	0	0	0	0	0	0	0	0	0	0	#NULL!
A117	2	34	1	1	6	4	0	0	0	1	0	0	0	1	1	7	2	1	5	1	1	0	0	1	0	1	0	0	0	1	1	1	0	1	0	0	#NULL!	0	0	0	0	0	1	1	0	1	0	0	#NULL!
4	1	37	1	1	6	7	0	0	0	0	1	0	0	1	1	7	2	1	2	1	2	0	0	0	0	0	0	0	0	1	1	0	0	0	0	0	#NULL!	1	0	0	0	1	0	0	0	0	0	0	#NULL!
3	1	34	2	2	6	6	0	0	0	0	0	0	0	1	1	7	4	1	1	1	3	0	0	0	0	0	0	0	0	1	1	0	0	0	0	0	#NULL!	1	0	0	0	0	0	0	0	0	0	0	#NULL!
11	2	33	1	1	6	4	0	1	0	0	0	0	0	1	1	7	2	1	3	1	2	0	0	0	0	0	0	0	0	1	0	0	0	0	0	0	#NULL!	0	0	0	0	0	0	0	0	0	1	0	#NULL!
82	1	38	2	1	6	9	0	0	0	0	1	0	0	1	1	6	3	1	2	1	4	0	0	0	0	0	0	0	0	1	0	0	0	0	0	0	#NULL!	1	0	0	0	0	0	0	0	1	0	0	#NULL!
8	2	37	1	1	6	6	0	0	0	0	1	0	0	1	1	7	4	2	2	1	1	0	0	0	0	0	0	0	0	0	0	1	0	0	0	0	#NULL!	1	0	0	0	0	0	0	0	0	0	0	#NULL!
6	1	24	2	3	6	6	0	0	1	0	0	0	0	1	1	7	4	1	2	1	3	0	0	0	0	0	0	0	0	1	0	0	0	0	0	0	#NULL!	1	0	1	0	1	1	0	1	0	0	0	#NULL!
7	1	31	1	1	6	8	0	0	1	0	0	0	0	1	2	7	3	1	1	1	3	0	0	0	0	0	0	0	0	1	1	0	0	0	0	0	#NULL!	1	0	0	0	0	0	0	1	1	0	0	#NULL!
2	1	35	2	1	6	5	0	1	0	0	0	0	0	1	1	7	2	1	2	1	3	0	0	0	0	0	0	0	0	1	0	0	0	0	0	0	#NULL!	0	0	0	0	0	0	0	1	0	0	0	#NULL!
A11	1	37	1	2	6	7	0	1	0	0	0	0	0	1	2	3	3	1	2	1	4	0	0	0	0	0	0	0	0	1	1	0	0	0	0	0	#NULL!	1	0	0	0	0	0	0	0	0	0	0	#NULL!
A12	1	33	2	1	6	10	0	0	0	1	0	0	0	1	2	3	3	1	3	1	1	0	0	0	0	0	0	0	0	1	0	0	0	0	0	0	#NULL!	1	0	0	0	0	0	0	0	0	0	0	#NULL!
A16	1	30	2	2	6	6	0	1	0	0	0	0	0	1	1	3	2	1	2	1	4	0	0	0	0	1	0	0	0	1	1	0	0	0	0	0	#NULL!	1	0	0	0	0	0	0	0	1	0	0	#NULL!
A17	1	28	1	1	6	2	0	0	0	1	0	0	0	1	4	3	3	1	1	1	2	0	0	0	0	0	0	0	0	1	0	0	0	0	0	0	#NULL!	1	0	0	0	0	0	0	0	0	0	0	#NULL!
A18	1	27	1	1	6	1	0	1	1	0	0	0	0	1	1	3	3	1	1	1	5	0	0	0	0	0	0	0	0	0	1	0	0	0	0	0	#NULL!	1	0	0	0	0	0	0	0	0	0	0	#NULL!
17	1	31	1	2	6	5	0	0	0	1	0	0	0	1	1	9	2	1	1	1	1	0	0	0	0	0	0	0	0	0	1	0	0	0	0	0	#NULL!	1	0	0	0	0	0	0	0	0	0	0	#NULL!
18	1	24	2	1	6	2	0	1	0	0	0	0	0	1	1	9	2	1	1	1	5	0	0	0	0	0	0	0	0	1	0	0	0	0	0	0	#NULL!	1	0	0	0	0	0	0	0	0	0	0	#NULL!
25	1	28	2	1	6	ND	0	1	0	0	0	0	0	1	1	9	2	1	2	1	3	0	0	0	0	0	0	0	0	1	1	0	0	0	0	0	#NULL!	1	0	0	0	0	0	0	1	0	0	0	#NULL!
15	1	36	1	3	6	4	0	0	0	0	1	0	0	1	1	9	2	1	3	1	2	0	0	0	0	0	0	0	0	1	1	0	0	0	0	0	#NULL!	1	0	0	0	0	0	0	0	0	0	0	#NULL!
24	1	26	1	1	6	3	0	0	0	1	0	0	0	1	1	9	2	1	1	1	4	0	0	0	0	0	0	0	0	1	0	0	0	0	0	0	#NULL!	1	0	0	0	0	0	0	0	0	0	0	#NULL!
26	1	28	2	1	6	3	0	0	1	0	0	0	0	1	1	9	5	1	1	1	2	0	0	0	0	0	0	0	0	1	0	0	0	0	0	0	#NULL!	1	0	0	0	0	0	0	0	0	0	0	#NULL!
27	1	31	2	1	6	7	0	0	0	0	1	0	0	1	1	9	2	1	2	1	4	0	0	0	0	0	0	0	0	1	0	0	0	0	0	0	#NULL!	1	0	0	0	0	0	0	0	0	0	0	#NULL!
28	1	25	2	3	6	3	0	0	0	0	0	1	0	1	1	9	2	8	1	1	5	0	0	0	0	0	0	0	0	1	1	0	0	0	0	0	#NULL!	1	0	0	0	0	0	0	0	0	0	0	#NULL!
96	1	42	1	3	6	3	0	0	1	0	0	0	0	1	1	2	2	1	3	1	5	0	0	0	0	0	0	0	0	1	0	0	0	0	0	0	#NULL!	1	0	0	0	0	0	0	0	0	0	0	#NULL!
C89	1	#NULL!	1	3	7	0.33	0	0	0	0	0	1	1	1	1	6	1	2	5	1	5	0	0	0	0	0	0	0	0	1	1	0	0	0	0	0	#NULL!	1	0	0	0	0	0	0	0	0	0	0	#NULL!
C96	2	29	2	1	7	5	0	0	0	0	0	1	1	1	8	1	3	2	8	1	2	0	0	0	0	1	0	0	0	0	1	0	0	0	0	0	#NULL!	1	1	1	0	0	0	1	0	0	0	0	#NULL!
C92	1	38	1	3	7	7	0	0	0	0	0	1	0	1	1	6	6	1	3	1	1	0	0	0	0	1	0	0	0	1	1	1	0	0	0	0	#NULL!	1	0	1	0	0	0	0	1	0	0	0	#NULL!
C93	1	43	2	1	7	10	0	0	0	0	0	1	1	1	3	7	3	1	8	1	2	0	1	0	0	0	0	0	0	1	1	0	0	0	0	0	#NULL!	1	0	0	0	0	0	0	1	0	0	0	#NULL!
C94	1	37	2	1	7	5	0	0	0	0	0	1	0	1	3	8	2	1	2	1	4	0	0	0	0	0	0	0	0	1	1	0	0	0	0	0	#NULL!	0	0	0	0	0	0	0	0	1	0	0	#NULL!
C95	1	37	1	1	7	2	0	0	0	0	0	1	0	1	3	8	5	1	1	1	1	1	1	0	0	0	1	0	0	0	1	0	1	1	0	0	#NULL!	1	1	1	0	0	0	1	1	0	0	0	#NULL!
C96	2	#NULL!	8	8	7	1	0	0	0	0	0	1	1	1	1	9	2	1	2	1	2	0	0	0	0	0	0	0	0	1	1	0	0	0	0	0	#NULL!	1	0	1	0	0	0	0	1	0	0	0	#NULL!
C98	1	38	2	3	7	9	0	0	0	0	0	1	1	1	3	1	2	1	1	1	2	0	0	0	0	1	0	0	0	0	0	0	0	0	0	0	#NULL!	0	0	0	0	0	0	0	0	0	0	1	#NULL!
C99	1	21	1	1	7	0.083	0	0	0	0	0	1	0	1	1	5	2	1	1	1	5	0	0	0	0	0	0	0	0	1	0	0	0	0	0	0	#NULL!	1	0	0	0	0	0	0	0	0	0	0	#NULL!
C100	8	#NULL!	8	8	7	ND	0	0	0	0	0	0	0	8	8	8	8	8	8	1	2	1	1	0	0	0	0	0	0	1	1	0	0	0	0	0	#NULL!	1	0	0	0	0	0	1	1	0	0	0	#NULL!
C110	1	34	1	1	7	5	0	0	0	1	0	0	0	1	2	2	3	1	1	1	5	1	0	0	0	0	0	0	0	0	0	0	0	0	0	0	#NULL!	1	0	0	0	0	0	0	0	0	0	0	#NULL!
C101	1	50	1	1	7	28	0	0	0	1	0	0	0	1	2	2	8	1	1	1	5	0	0	0	0	0	0	0	0	1	0	0	0	0	0	0	#NULL!	1	0	0	0	0	0	0	0	0	0	0	#NULL!
C103	1	46	8	1	7	23	0	1	0	0	0	0	0	1	3	2	5	1	5	1	2	0	0	0	0	0	0	0	0	1	0	0	0	0	0	0	#NULL!	1	0	0	0	0	0	0	0	0	0	0	#NULL!
C102	2	#NULL!	8	8	7	ND	0	0	0	0	0	0	0	8	8	8	8	8	8	1	9	0	0	0	0	0	0	0	0	1	0	0	0	0	0	0	#NULL!	1	1	0	0	0	0	0	0	0	0	0	#NULL!
C105	1	50	1	1	7	26	0	0	1	0	0	0	0	1	2	2	4	1	3	1	4	0	0	0	0	0	0	0	0	1	0	0	0	0	0	0	#NULL!	1	0	0	0	0	0	0	0	0	0	0	#NULL!
C106	1	58	1	1	7	28	0	0	0	1	1	0	0	1	2	2	4	1	1	1	5	0	0	0	0	0	0	0	0	1	0	0	0	0	0	0	#NULL!	1	0	0	0	0	0	0	0	0	1	0	#NULL!
C107	2	62	1	1	7	39	0	0	0	0	1	0	0	1	2	2	3	1	1	1	4	0	0	0	0	0	0	0	0	1	0	0	0	0	0	0	#NULL!	1	0	0	0	0	0	0	0	0	0	0	#NULL!
C108	1	35	1	1	7	10	0	0	0	1	0	0	0	1	2	2	5	8	2	1	5	0	0	0	0	0	0	0	0	0	1	1	0	0	0	0	#NULL!	1	0	0	0	0	0	0	0	1	0	0	#NULL!
C109	2	59	1	1	7	35	0	0	0	1	1	0	0	1	2	2	3	1	1	1	2	0	0	0	0	0	0	0	0	0	1	0	0	0	0	0	#NULL!	1	0	0	0	0	0	0	0	0	0	0	#NULL!
C111	1	60	1	1	7	26	0	0	0	1	0	0	0	1	1	2	3	1	2	1	2	0	0	0	0	0	0	0	0	1	0	0	0	0	0	0	#NULL!	1	0	0	0	0	0	0	0	1	0	0	#NULL!
C113	2	58	1	1	7	36	0	0	0	0	1	0	0	1	3	2	4	1	3	1	4	0	0	0	0	0	0	0	0	1	0	0	0	0	0	0	#NULL!	1	0	0	0	0	0	0	0	0	0	0	#NULL!
C37	1	47	2	3	7	20	0	0	0	1	0	0	0	1	3	1	5	1	1	1	5	0	0	0	0	0	0	0	0	1	0	0	0	0	0	0	#NULL!	1	0	0	0	0	0	0	0	0	0	0	#NULL!
C38	1	31	1	1	7	1	0	0	1	0	0	0	0	1	1	1	4	1	3	1	5	1	0	0	0	0	0	0	0	1	1	0	0	0	0	0	#NULL!	1	0	0	1	0	0	1	0	1	0	0	#NULL!
C40	1	50	1	1	7	23	0	1	0	0	0	0	0	1	1	1	3	1	3	2	5	0	0	0	0	0	0	0	0	1	0	0	0	0	0	0	#NULL!	0	0	0	0	0	0	0	0	0	1	0	#NULL!
C41	1	44	2	1	7	14	0	0	1	0	0	0	0	1	3	1	5	1	3	1	4	0	0	0	0	0	0	0	0	1	1	0	0	0	0	0	#NULL!	1	0	0	1	0	0	1	0	1	0	0	#NULL!
C42	2	53	1	1	7	20	0	0	0	1	0	0	0	1	1	1	3	1	3	1	2	0	0	0	0	0	0	0	0	1	0	0	0	0	0	0	#NULL!	0	0	0	0	1	0	0	0	0	0	0	#NULL!
C43	1	40	1	1	7	ND	0	0	0	1	1	0	0	1	1	1	1	2	2	1	3	0	0	0	0	0	0	0	0	1	0	0	0	0	0	0	#NULL!	1	0	0	0	0	0	0	0	1	0	0	#NULL!
C44	1	37	1	3	7	2	0	0	0	0	1	0	0	1	1	1	5	1	2	1	1	0	0	0	0	0	0	0	0	1	0	0	0	0	0	0	#NULL!	1	0	0	0	0	0	0	0	0	0	0	#NULL!
C45	1	31	1	1	7	7	0	0	0	0	0	0	0	1	2	1	3	8	8	1	2	0	0	0	0	0	0	0	0	1	0	0	0	0	0	0	#NULL!	1	0	0	0	0	0	0	0	0	0	0	#NULL!
C46	1	51	1	1	7	24	0	1	0	0	0	0	0	1	1	1	6	1	2	1	5	0	0	0	0	0	0	0	0	1	0	0	0	0	0	0	#NULL!	1	0	0	0	0	0	0	0	0	0	0	#NULL!
C1	1	27	1	1	7	4	0	0	0	1	0	0	0	1	1	6	2	1	1	1	3	0	0	0	0	0	0	0	0	1	0	0	0	0	0	0	#NULL!	1	0	0	0	0	0	0	0	0	0	0	#NULL!
C2	2	36	1	3	7	3	0	0	0	0	1	0	0	1	1	6	2	1	5	1	2	0	0	0	0	0	0	0	0	1	1	1	0	0	0	0	#NULL!	1	0	0	0	0	0	0	0	0	0	0	#NULL!
C3	1	43	1	1	7	21	0	0	0	1	1	0	0	1	2	6	4	1	2	1	3	0	0	0	0	0	0	0	0	1	0	0	0	0	0	0	#NULL!	1	0	0	0	0	0	0	0	1	0	0	#NULL!
C4	1	59	1	1	7	36	0	1	0	0	0	0	0	1	2	6	4	2	1	1	5	0	0	0	0	1	0	0	0	1	0	0	0	0	0	0	#NULL!	1	0	0	0	1	0	0	1	1	0	0	#NULL!
C5	1	27	1	3	7	7	0	0	0	0	1	0	0	1	1	6	4	1	1	1	5	0	0	0	0	0	0	0	0	0	0	1	0	0	0	0	#NULL!	1	0	0	0	0	0	0	0	0	0	0	#NULL!
C6	1	47	2	1	7	18	0	0	0	0	1	0	1	1	3	6	1	1	5	1	1	0	0	0	0	0	0	0	0	1	0	0	0	0	0	0	#NULL!	1	0	0	0	0	0	0	0	0	0	0	#NULL!
C7	1	39	1	1	7	13	0	0	0	1	0	0	0	1	1	6	5	1	1	1	2	0	0	0	1	0	0	0	0	1	1	0	0	0	0	0	#NULL!	1	0	0	0	0	0	0	0	0	0	0	#NULL!
C8	1	49	1	1	7	24	0	0	0	0	0	0	0	1	1	6	2	1	2	2	9	0	0	0	0	0	0	0	0	1	0	0	0	0	0	0	#NULL!	0	0	0	0	0	0	0	0	0	1	0	#NULL!
C10	1	57	1	8	7	31	0	0	0	0	1	0	0	1	2	6	3	1	1	1	9	0	0	0	0	0	0	0	0	0	1	0	0	0	0	0	#NULL!	1	0	0	0	0	0	0	0	0	0	0	#NULL!
C9	1	27	1	3	7	1	0	0	0	1	0	0	0	1	1	6	8	2	2	1	5	0	0	0	0	0	0	0	0	1	1	0	0	0	0	0	#NULL!	1	0	0	0	0	0	0	1	0	0	0	#NULL!
C11	1	48	2	3	7	21	0	1	1	0	0	0	0	1	1	6	4	1	1	1	1	0	0	0	0	0	0	0	0	1	0	0	0	0	0	0	#NULL!	0	0	0	0	0	0	0	0	0	1	0	#NULL!
C12	1	44	1	1	7	20	0	0	0	0	1	0	0	1	1	6	2	1	4	1	2	0	0	0	1	0	0	0	0	1	1	0	0	0	0	0	#NULL!	1	0	0	0	0	0	0	0	0	0	0	#NULL!
C13	2	36	1	2	7	8	0	0	1	0	0	0	0	1	2	6	2	1	1	1	4	0	0	0	0	0	0	0	0	1	0	0	0	0	0	0	#NULL!	1	0	0	0	0	0	1	0	0	0	0	#NULL!
C14	2	51	1	4	7	22	0	0	1	0	0	0	0	1	2	6	3	1	2	1	9	0	0	0	0	0	0	0	0	1	0	0	0	0	0	0	#NULL!	1	0	0	0	0	0	0	0	0	0	0	#NULL!
C81	8	42	2	1	7	17	0	0	0	1	0	0	0	1	1	7	3	1	1	1	2	0	0	0	0	0	0	0	0	1	1	0	0	0	0	0	#NULL!	1	0	0	0	0	0	0	0	0	0	0	#NULL!
C82	2	54	1	1	7	23	0	0	0	1	0	0	0	1	1	7	3	1	4	1	2	0	0	0	0	0	0	0	0	1	0	0	0	0	0	0	#NULL!	1	0	0	0	0	0	0	0	0	0	0	#NULL!
C83	2	29	1	1	7	0.83	0	0	0	0	1	0	0	1	1	7	2	1	1	1	2	0	0	0	0	0	0	0	0	1	1	0	0	0	0	0	#NULL!	1	0	0	0	0	0	0	0	0	0	0	#NULL!
C84	1	48	2	3	7	25	0	0	1	0	0	0	0	1	1	7	2	1	2	1	2	0	0	0	0	0	0	0	0	1	0	0	0	0	0	0	#NULL!	1	0	0	0	0	0	0	1	0	0	0	#NULL!
C85	1	37	1	3	7	18	0	0	1	0	0	0	0	1	1	7	3	1	2	1	5	0	0	0	0	0	0	0	0	1	0	0	0	0	0	0	#NULL!	0	0	0	0	0	0	0	0	0	1	0	#NULL!
C86	1	46	2	1	7	23	0	1	0	0	0	0	0	1	1	7	3	1	2	1	2	0	0	0	0	0	0	0	0	1	0	0	0	0	0	0	#NULL!	1	0	0	0	0	0	0	1	0	0	0	#NULL!
C87	1	35	1	1	7	7	0	1	0	0	0	0	0	1	2	7	3	1	1	1	2	0	0	0	0	0	0	0	0	1	0	0	0	0	0	0	#NULL!	1	0	0	0	0	0	0	0	0	0	0	#NULL!
C27	2	43	2	3	7	17	0	0	0	0	1	0	0	1	2	5	3	1	2	1	4	0	0	0	0	0	1	0	0	0	0	1	0	0	0	0	#NULL!	1	0	0	1	0	1	1	0	1	0	0	#NULL!
C78	1	43	1	1	7	21	0	0	1	0	0	0	0	1	1	3	3	1	1	1	4	0	1	0	0	0	0	0	0	1	0	0	0	0	0	0	#NULL!	1	0	0	0	0	0	0	0	0	0	0	#NULL!
C76	1	29	1	2	7	3	0	0	0	1	0	0	0	1	1	3	5	1	1	1	5	0	0	0	0	0	0	0	0	1	0	0	0	0	0	0	#NULL!	0	0	0	0	0	0	0	0	0	1	0	#NULL!
C73	1	48	1	1	7	21	0	0	0	1	0	0	0	1	1	3	3	1	3	1	1	0	0	0	0	0	0	0	0	1	0	0	0	0	0	0	#NULL!	1	0	0	0	0	0	0	0	0	0	0	#NULL!
C74	1	50	1	1	7	22	0	0	0	0	1	0	0	1	8	3	3	2	1	1	2	0	0	0	0	0	0	0	0	1	0	0	0	0	0	0	#NULL!	1	0	0	0	0	0	1	0	0	0	0	#NULL!
C29	2	38	1	1	7	10	0	1	0	0	0	0	0	1	2	5	3	2	5	1	4	0	0	0	0	0	0	0	0	0	1	0	0	0	0	0	#NULL!	0	0	0	0	0	0	0	0	0	1	0	#NULL!
C23	2	29	1	3	7	5	0	1	1	0	0	0	0	1	1	5	3	1	8	1	2	0	0	0	0	0	0	0	0	0	0	0	0	0	1	0	#NULL!	0	0	0	0	0	0	0	0	0	1	0	#NULL!
C28	2	56	2	1	7	11	0	0	1	1	0	0	0	1	2	5	3	2	2	1	5	0	0	0	0	0	0	0	0	1	0	0	0	0	0	0	#NULL!	1	0	0	0	0	0	0	0	0	0	0	#NULL!
C32	1	44	2	1	7	21	0	0	0	1	0	0	0	1	3	5	4	1	1	1	4	0	0	0	0	0	0	0	0	1	0	0	0	0	0	0	#NULL!	1	0	0	0	0	0	0	0	0	0	0	#NULL!
C64	1	60	2	2	7	39	0	0	0	1	0	0	0	1	2	4	6	1	1	1	2	0	0	0	0	0	0	0	0	1	0	0	0	0	0	0	#NULL!	1	0	0	0	0	0	0	0	0	0	0	#NULL!
C63	1	25	1	1	7	3	0	1	0	0	0	0	0	1	1	4	2	1	1	1	9	0	0	0	0	0	0	0	0	0	1	1	0	0	0	0	#NULL!	1	0	0	0	0	0	0	0	1	0	0	#NULL!
C62	1	50	1	1	7	28	0	0	0	0	1	0	0	1	2	4	8	2	2	1	9	0	0	0	0	0	0	0	0	1	0	0	0	0	0	0	#NULL!	1	0	0	0	0	0	0	0	0	0	0	#NULL!
C61	2	#NULL!	8	1	7	24	0	0	0	0	0	0	0	8	8	4	8	8	8	1	2	0	0	0	0	0	0	0	0	1	0	0	0	0	0	0	#NULL!	1	0	0	0	0	0	0	0	0	0	0	#NULL!
C72	1	56	2	1	7	34	0	1	0	0	0	0	0	1	3	4	3	1	1	2	1	0	0	0	0	0	0	0	0	0	0	0	0	0	1	0	#NULL!	0	0	0	0	0	0	0	0	0	1	0	#NULL!
C31	1	41	1	1	7	14	0	0	0	0	1	0	0	1	2	5	3	1	5	1	4	0	0	0	0	0	0	0	0	1	0	0	0	0	0	0	#NULL!	0	0	0	0	0	0	0	0	0	1	0	#NULL!
C65	1	43	1	2	7	ND	0	0	0	1	0	0	0	1	1	4	3	8	2	1	2	0	0	0	0	0	0	0	0	1	1	0	0	0	0	0	#NULL!	1	0	0	0	0	0	0	0	1	0	0	#NULL!
C66	1	40	8	1	7	11	0	1	0	0	0	0	0	1	1	8	2	1	2	1	1	0	0	0	0	0	0	0	0	1	0	0	0	0	0	0	#NULL!	0	0	0	0	0	0	0	0	0	1	0	#NULL!
C67	1	36	8	3	7	11	0	0	1	0	0	0	0	1	1	8	2	1	2	1	1	0	0	0	0	0	0	0	0	1	0	0	0	0	0	0	#NULL!	0	0	0	0	0	0	0	0	0	1	0	#NULL!
C68	2	59	1	1	7	28	0	0	0	1	0	0	0	1	2	4	3	1	2	1	2	0	0	0	0	0	0	0	0	1	0	0	0	0	0	0	#NULL!	1	0	1	1	0	0	1	1	1	0	0	#NULL!
C70	1	44	1	1	7	21	0	0	0	0	0	0	0	1	1	4	2	1	2	1	5	0	0	0	0	0	0	0	0	1	1	0	0	0	0	0	#NULL!	1	0	0	0	0	0	0	0	0	0	0	#NULL!
C71	1	38	8	1	7	10	0	0	1	0	0	0	0	1	1	4	2	1	1	1	5	0	0	0	0	0	0	0	0	1	0	0	0	0	0	0	#NULL!	1	0	0	0	0	0	0	0	0	0	0	#NULL!
C50	1	61	1	1	7	31	0	0	0	1	1	0	0	1	1	9	5	1	1	1	1	0	0	0	0	0	0	0	0	1	0	0	0	0	0	0	#NULL!	1	0	0	0	0	0	0	0	0	0	0	#NULL!
C60	1	28	1	1	7	6	0	0	1	0	0	0	0	1	1	9	4	1	2	1	4	0	0	0	0	0	0	0	0	1	0	0	0	0	0	0	#NULL!	1	1	0	0	0	0	0	0	0	0	0	#NULL!
C58	1	48	1	1	7	22	0	0	1	0	0	0	0	1	1	9	4	1	2	1	4	0	0	0	0	0	0	0	0	1	0	0	0	0	0	0	#NULL!	1	1	0	0	0	0	0	0	0	0	0	#NULL!
C56	1	56	2	1	7	28	0	0	1	0	0	0	0	1	3	9	4	1	3	1	2	0	0	0	0	0	0	0	0	1	0	0	0	0	0	0	#NULL!	1	0	0	0	0	0	0	0	0	0	0	#NULL!
C59	1	59	1	4	7	19	0	1	0	0	0	0	0	1	3	8	3	1	2	1	5	0	0	0	0	0	0	0	0	1	0	0	0	0	0	0	#NULL!	1	0	0	0	0	0	0	1	0	0	0	#NULL!
C54	1	46	2	1	7	21	0	0	0	0	1	0	0	1	1	9	2	1	3	1	4	0	0	0	0	0	0	0	0	1	0	0	0	0	0	0	#NULL!	0	0	0	0	1	0	0	0	0	0	0	#NULL!
C51	1	49	2	3	7	16	0	0	0	1	0	0	0	1	3	9	3	8	4	1	2	0	0	0	0	0	0	0	0	1	0	0	0	0	0	0	#NULL!	1	0	0	0	0	0	0	0	0	0	0	#NULL!
218	1	45	3	1	8	5	0	0	0	1	0	0	0	1	1	4	2	1	5	1	4	0	0	0	0	0	0	0	0	1	0	0	0	0	0	0	#NULL!	0	0	0	0	0	0	0	0	0	1	0	#NULL!
219	1	27	1	1	8	3	0	0	0	0	1	0	0	1	1	4	2	2	3	1	5	0	0	0	0	1	1	0	0	1	0	0	0	0	0	0	#NULL!	0	0	0	0	0	0	0	0	0	1	0	#NULL!
224	2	44	1	1	8	6	0	0	0	0	1	0	0	1	1	4	2	1	3	1	4	1	1	0	0	1	0	0	0	1	1	1	0	0	0	0	#NULL!	1	0	0	0	0	0	0	0	0	0	0	#NULL!
216	1	45	1	8	8	9	0	0	1	0	0	0	0	1	1	4	3	1	2	1	9	0	0	0	0	0	0	0	0	1	0	0	0	0	0	0	#NULL!	1	0	0	0	0	0	0	0	0	0	0	#NULL!
222	1	45	1	3	8	4	0	1	0	0	0	0	0	1	1	4	2	1	1	1	5	0	0	0	0	0	0	0	0	1	0	0	0	0	0	0	#NULL!	1	0	0	1	0	0	1	1	1	0	0	#NULL!
169	8	#NULL!	8	8	8	ND	0	0	0	0	0	0	0	8	8	8	8	8	8	1	5	0	0	0	0	0	0	0	0	1	0	0	0	0	0	0	#NULL!	1	0	0	0	0	0	0	0	0	0	0	#NULL!
175	1	36	2	1	8	9	0	1	0	0	0	0	0	1	3	6	5	1	4	1	2	0	0	0	0	0	0	0	0	1	1	0	0	0	0	0	#NULL!	1	0	0	0	0	0	0	0	0	0	0	#NULL!
186	1	35	1	2	8	9	0	1	0	0	0	0	0	1	1	6	6	1	2	1	2	0	0	0	0	0	0	0	0	1	1	0	0	0	0	0	#NULL!	1	0	0	0	0	0	0	0	0	0	0	#NULL!
150	1	30	1	3	8	3	0	0	0	0	1	0	0	1	1	1	2	1	1	1	4	0	0	0	0	0	0	0	0	1	0	0	0	0	0	0	#NULL!	1	0	0	0	0	0	0	0	0	0	0	#NULL!
148	2	37	1	2	8	20	0	0	1	0	0	0	0	1	1	9	2	1	1	1	2	0	0	0	0	0	0	0	0	1	1	0	0	0	0	0	#NULL!	1	0	0	0	0	0	0	0	0	0	0	#NULL!
146	1	31	2	2	8	6	0	1	0	0	0	0	0	1	2	9	3	1	2	1	5	0	0	0	0	0	0	0	0	1	0	0	0	0	0	0	#NULL!	1	0	0	0	0	0	0	0	0	0	0	#NULL!
145	1	36	2	1	8	9	0	0	0	1	0	0	0	1	1	9	3	1	2	1	1	0	0	0	0	0	0	0	0	1	1	0	0	0	0	0	#NULL!	1	0	0	0	0	0	0	0	0	0	0	#NULL!
143	1	43	2	1	8	21	0	1	0	0	0	0	0	1	3	9	4	1	1	1	5	0	0	0	0	0	0	0	0	1	0	0	0	0	0	0	#NULL!	1	0	0	0	0	0	0	0	0	0	0	#NULL!
142	2	38	1	1	8	9	0	0	0	0	1	0	0	1	1	9	3	1	1	1	5	0	0	0	0	0	0	0	0	1	0	0	0	0	0	0	#NULL!	1	0	0	0	0	0	0	0	0	0	0	#NULL!
141	1	26	1	1	8	4	0	1	0	0	0	0	0	1	1	9	2	8	4	1	3	0	0	0	0	0	0	0	0	1	1	0	1	1	1	0	#NULL!	1	0	0	0	1	1	1	1	1	0	0	#NULL!
136	2	22	1	1	8	0.83	0	0	0	0	0	0	0	1	1	9	2	2	1	1	3	0	0	0	0	0	0	0	0	1	1	0	1	1	0	0	#NULL!	1	0	0	0	0	1	1	1	1	0	0	#NULL!
135	2	33	1	2	8	5	0	0	0	0	1	0	0	1	1	9	3	1	1	1	5	0	0	0	0	0	0	0	0	1	0	0	0	0	0	0	#NULL!	1	0	0	0	0	0	0	0	0	0	0	#NULL!
134	1	30	8	8	8	ND	0	0	0	0	0	0	0	8	8	8	8	8	8	1	3	0	0	0	0	0	0	0	0	1	1	0	1	1	0	0	#NULL!	1	0	0	0	0	1	1	1	1	0	0	#NULL!
133	2	35	1	1	8	8	0	0	1	0	0	0	0	1	1	7	2	1	1	1	9	0	0	0	0	0	0	0	0	1	0	0	0	0	0	0	#NULL!	1	0	0	0	0	0	0	0	0	0	0	#NULL!
132	1	40	1	2	8	17	0	0	1	0	0	0	0	1	1	7	2	1	1	1	2	0	0	0	0	0	0	0	0	1	0	0	0	0	0	0	#NULL!	0	0	0	0	0	0	0	1	0	0	0	#NULL!
130	1	37	1	1	8	10	0	0	0	0	1	0	0	1	1	7	6	8	2	1	5	0	0	0	0	0	0	0	0	1	0	0	0	0	0	0	#NULL!	1	0	0	0	0	0	0	0	0	0	0	#NULL!
131	2	33	2	1	8	9	0	0	0	0	1	0	0	1	3	7	4	2	2	1	5	0	0	0	0	0	0	0	0	1	1	0	0	0	0	0	#NULL!	1	0	0	0	0	0	0	0	1	0	0	#NULL!
119	2	#NULL!	1	1	8	10	0	0	0	0	1	0	0	1	2	7	3	1	5	1	2	1	0	0	0	0	0	0	0	0	0	0	0	0	0	0	#NULL!	1	0	0	0	0	0	0	0	0	0	0	#NULL!
118	1	32	2	1	8	9	0	0	1	0	0	0	0	1	3	7	3	1	2	1	3	0	0	0	0	0	0	0	0	1	1	0	0	0	0	0	#NULL!	1	0	0	0	0	0	0	0	0	0	0	#NULL!
125	2	35	1	2	8	8	0	1	0	0	0	0	0	1	1	7	2	1	2	1	2	0	0	0	0	0	0	0	0	1	1	0	0	0	0	0	#NULL!	1	0	0	0	0	0	0	0	0	0	0	#NULL!
126	1	25	1	3	8	3	0	1	0	0	0	0	0	1	1	7	3	1	1	1	9	0	0	0	0	0	0	0	0	1	0	0	0	0	0	0	#NULL!	1	0	0	1	0	1	1	0	1	0	0	#NULL!
124	1	38	2	1	8	17	0	0	0	1	0	0	0	1	1	7	4	1	1	1	4	0	0	0	0	0	0	0	0	1	1	0	0	0	0	0	#NULL!	1	0	0	0	0	0	0	1	1	0	0	#NULL!
153	1	34	2	1	8	9	0	1	0	0	0	0	0	1	2	1	3	2	3	1	5	0	0	0	0	0	0	0	0	1	0	0	0	0	0	0	#NULL!	0	0	0	0	0	0	0	0	0	1	0	#NULL!
156	1	35	1	1	8	8	0	0	0	1	0	0	0	1	1	1	3	1	1	1	5	0	0	0	0	0	0	0	0	1	0	0	0	0	0	0	#NULL!	0	0	0	0	0	0	0	0	0	1	0	#NULL!
152	1	29	2	3	8	5	0	0	1	0	0	0	0	1	1	1	3	1	1	1	5	0	0	0	0	0	0	0	0	1	0	0	0	0	0	0	#NULL!	0	0	0	0	0	0	0	0	0	1	0	#NULL!
184	1	34	2	1	8	9	0	0	1	0	0	0	0	1	1	6	1	1	1	1	2	0	0	0	0	0	0	0	0	1	0	0	0	0	0	0	#NULL!	1	1	0	0	0	0	0	0	0	0	0	#NULL!
181	1	40	1	1	8	0.17	0	1	1	0	0	0	0	1	1	6	4	1	2	1	4	0	0	0	0	0	0	0	0	1	0	0	0	0	0	0	#NULL!	1	0	0	0	0	0	0	0	0	0	0	#NULL!
180	1	38	1	1	8	10	0	0	0	0	1	0	0	1	3	6	3	1	1	1	3	0	0	0	0	0	0	0	0	0	1	1	0	0	0	0	#NULL!	1	0	0	0	0	0	1	0	1	0	0	#NULL!
185	1	35	2	1	8	10	0	0	0	0	1	0	0	1	1	6	5	1	2	1	2	0	0	0	0	0	0	0	0	1	0	0	0	0	0	0	#NULL!	1	0	0	0	0	0	0	0	1	0	0	#NULL!
182	1	32	1	1	8	7	0	0	0	1	0	0	0	1	1	6	3	1	1	1	2	0	0	0	0	0	0	0	0	1	0	0	0	0	0	0	#NULL!	1	0	0	1	0	0	1	0	1	0	0	#NULL!
183	1	#NULL!	2	1	8	6	0	1	1	0	0	0	0	1	2	6	3	1	3	1	5	0	1	0	0	0	0	0	0	1	0	0	0	0	0	0	#NULL!	1	0	0	0	0	0	0	1	0	0	0	#NULL!
178	1	26	2	1	8	7	0	0	1	0	0	0	0	1	1	6	2	1	4	1	2	0	0	0	0	0	0	0	0	1	0	0	0	0	0	0	#NULL!	0	0	0	0	0	0	0	0	0	1	0	#NULL!
173	1	29	2	1	8	3	0	0	0	1	0	0	0	1	1	6	2	1	2	1	3	0	0	0	0	0	0	0	0	0	0	1	0	0	0	0	#NULL!	1	1	0	0	0	0	1	0	1	0	0	#NULL!
174	1	36	2	3	8	9	0	0	0	0	1	0	0	1	3	6	4	1	2	1	4	0	0	0	0	0	0	0	0	1	1	0	0	0	0	0	#NULL!	1	0	0	0	0	0	0	1	1	0	0	#NULL!
176	1	33	1	1	8	10	0	0	0	1	0	0	0	1	1	6	2	1	1	1	2	0	0	0	0	1	0	0	0	1	1	0	0	0	0	0	#NULL!	1	0	0	0	0	0	0	0	0	0	0	#NULL!
177	2	30	1	1	8	6	0	0	0	0	1	0	0	1	1	6	2	1	1	1	5	0	0	0	0	0	0	0	0	1	0	0	0	0	0	0	#NULL!	1	0	0	0	0	0	0	0	0	0	0	#NULL!
179	2	32	2	1	8	4	0	0	1	0	0	0	0	1	1	6	3	1	3	1	2	0	0	0	0	0	0	0	0	1	1	0	0	0	0	0	#NULL!	0	0	0	0	1	0	0	0	0	0	0	#NULL!
191	1	27	1	3	8	4	0	0	0	0	0	0	0	1	1	2	2	8	2	1	5	0	0	0	0	0	0	0	0	1	0	0	0	0	0	0	#NULL!	1	0	0	0	0	0	0	0	0	0	0	#NULL!
193	1	34	1	1	8	0.83	0	0	1	0	0	0	0	1	1	2	2	2	2	1	4	0	0	0	0	0	0	0	0	1	0	0	0	0	0	0	#NULL!	1	0	0	0	0	0	0	0	0	0	0	#NULL!
194	1	40	2	1	8	7	0	0	1	0	0	0	0	1	1	2	8	1	4	1	5	0	0	0	0	0	0	0	0	1	0	0	0	0	0	0	#NULL!	1	0	0	0	0	0	0	0	0	0	0	#NULL!
187	1	#NULL!	8	8	8	ND	0	0	0	0	0	0	0	1	8	2	2	8	8	1	2	0	0	0	0	0	0	0	0	1	0	0	0	0	0	0	#NULL!	1	0	0	0	0	0	0	1	0	0	0	#NULL!
212	1	37	2	1	8	9	0	0	1	0	0	0	8	1	3	5	1	1	1	1	3	0	0	0	0	0	0	0	0	1	1	0	0	0	0	0	#NULL!	1	1	0	0	0	0	0	0	0	0	0	#NULL!
215	1	43	1	1	8	4	0	0	0	0	1	0	0	1	1	5	3	2	2	1	4	0	0	0	0	0	0	0	0	1	0	0	0	0	0	0	#NULL!	1	0	0	0	0	0	0	0	0	0	0	#NULL!
170	1	26	2	1	8	4	0	0	1	0	0	0	0	1	1	3	6	1	1	1	5	0	0	0	0	0	0	0	0	1	1	0	0	0	0	0	#NULL!	1	0	0	0	0	0	0	0	0	0	0	#NULL!
172	8	31	2	1	8	5	0	0	1	1	0	0	0	1	1	3	2	1	1	1	2	0	0	0	0	0	0	0	0	0	1	0	0	0	0	0	#NULL!	1	0	0	0	0	0	0	0	0	0	0	#NULL!
214	1	49	2	1	8	15	0	0	0	0	1	0	0	1	3	5	5	1	2	1	4	0	0	0	0	0	0	0	0	1	0	0	0	0	0	0	#NULL!	1	0	0	0	0	0	0	0	0	0	0	#NULL!
209	1	26	2	1	8	4	0	0	0	0	0	0	0	1	1	5	3	1	1	1	5	0	0	0	0	0	0	0	0	1	1	0	0	0	0	0	#NULL!	1	0	0	1	0	0	1	0	1	0	0	#NULL!
210	1	25	1	1	8	3	0	1	0	0	0	0	0	1	1	5	4	1	3	1	5	1	0	0	0	0	0	0	0	0	1	0	0	0	0	0	#NULL!	1	0	0	1	0	0	1	0	1	0	0	#NULL!
168	2	#NULL!	8	8	8	ND	0	0	0	0	0	0	0	1	8	8	8	8	8	1	2	0	0	0	0	1	0	0	0	0	0	0	0	0	0	0	0	1	0	0	0	0	0	0	0	0	0	0	0
242	8	#NULL!	1	1	4	27	0	0	0	0	1	0	0	1	1	9	3	8	3	2	5	0	1	0	0	0	0	0	0	0	0	0	0	0	0	0	#NULL!	1	0	0	0	0	0	0	0	0	0	0	#NULL!
163	1	30	1	3	4	ND	0	0	1	0	0	0	0	1	1	9	4	8	1	1	4	0	0	0	0	0	0	0	0	0	1	0	0	0	0	0	#NULL!	1	0	0	0	0	0	0	0	0	0	0	#NULL!
C35	8	#NULL!	8	8	4	ND	0	0	0	0	0	0	0	1	8	8	8	8	8	1	1	0	0	0	0	0	0	0	0	1	0	0	0	0	0	0	#NULL!	1	0	0	0	0	0	0	1	0	0	0	#NULL!
166	1	36	1	3	4	10	0	0	0	0	1	0	0	1	1	9	2	8	2	1	4	0	0	0	0	0	0	0	0	1	0	0	0	0	0	0	#NULL!	1	0	0	0	0	0	0	0	0	0	0	#NULL!
234	1	32	1	3	4	ND	0	1	1	0	0	0	0	1	1	7	2	2	1	1	9	0	0	0	0	0	0	0	0	1	0	0	0	0	0	0	#NULL!	0	0	0	0	0	0	0	0	0	1	0	#NULL!
251	1	35	8	3	4	4	0	1	0	0	0	0	0	1	1	3	3	1	4	1	3	0	0	0	0	0	0	0	0	1	0	0	0	0	0	0	#NULL!	1	0	0	0	0	0	0	0	0	0	0	#NULL!
239	1	53	2	1	4	26	0	0	0	1	1	0	0	1	3	3	4	1	3	1	1	0	0	0	0	0	0	0	0	1	0	0	0	0	0	0	#NULL!	1	0	0	0	0	0	0	0	0	0	0	#NULL!
162	1	43	2	1	4	8	0	1	0	0	0	0	0	1	1	9	2	1	4	1	2	0	0	0	0	0	0	0	0	1	1	0	0	0	0	0	#NULL!	1	0	0	0	0	0	0	0	1	0	0	#NULL!
C34	8	36	1	1	4	5	0	0	1	0	0	0	0	1	8	8	3	8	2	1	4	0	1	0	0	0	0	0	0	0	0	0	0	0	0	0	#NULL!	1	0	0	0	0	0	0	0	0	0	0	#NULL!
No Code	1	38	2	1	4	8	0	1	0	0	0	0	0	1	2	7	2	1	2	0	4	0	0	0	0	0	0	0	0	1	0	0	0	0	0	0	0	1	0	0	0	0	0	0	0	0	0	0	0
30	1	#NULL!	1	8	6	9	0	0	0	0	0	0	0	1	2	9	8	2	4	1	2	0	0	0	0	0	0	0	0	1	0	0	0	0	0	0	#NULL!	1	0	0	0	0	0	0	0	0	0	0	#NULL!
C26	1	42	1	1	7	9	0	1	0	0	0	0	0	1	1	5	3	1	2	1	9	0	0	0	0	0	0	0	0	1	0	0	0	0	0	0	#NULL!	0	0	0	0	0	0	1	1	0	0	0	#NULL!
C21	1	52	1	1	7	20	0	0	0	1	0	0	0	1	1	5	3	1	1	1	9	0	0	0	0	0	0	0	0	1	0	0	0	0	0	0	#NULL!	0	0	0	0	0	0	1	1	0	0	0	#NULL!
C20	1	#NULL!	8	8	7	9	0	0	0	1	0	0	0	1	1	5	3	1	4	2	9	0	0	0	0	0	0	0	0	0	0	0	0	0	1	0	#NULL!	0	0	0	0	0	0	0	0	0	1	1	#NULL!
C22	1	39	2	3	7	10	0	1	0	0	0	0	0	1	1	5	4	1	1	2	9	0	0	0	0	0	0	0	0	0	0	0	0	0	1	0	#NULL!	0	0	0	0	0	0	0	0	0	1	0	#NULL!
C24	1	30	1	3	7	4	0	0	1	0	0	0	0	1	2	5	6	1	2	1	1	0	1	0	0	0	0	0	0	1	1	0	0	0	0	0	#NULL!	1	0	0	0	0	0	1	0	0	0	0	#NULL!
C25	2	53	2	1	7	23	0	0	0	1	1	1	0	1	1	5	3	2	2	2	9	0	0	0	0	0	0	0	0	0	0	0	0	0	1	0	#NULL!	0	0	0	0	0	0	0	0	0	1	0	#NULL!
C52	1	49	2	3	7	17	0	1	1	0	0	0	0	1	3	9	3	2	4	1	2	0	0	0	0	0	0	0	0	1	0	0	0	0	0	0	#NULL!	1	0	0	0	0	0	0	0	0	0	0	#NULL!
C55	8	39	2	1	7	13	0	0	0	1	0	0	0	1	3	8	3	2	4	1	2	0	0	0	0	0	0	0	0	1	0	0	0	0	0	0	#NULL!	0	0	0	0	0	0	0	1	0	0	0	#NULL!
[truncated: 204 more columns]
